# Supplementary material for: Dissection of Regulatory Networks that Are Altered in Disease via Differential Co-expression
Source: PLoS Comput Biol. 2013 Mar 7;9(3):e1002955. doi: 10.1371/journal.pcbi.1002955 (PMC3591264; doi:10.1371/journal.pcbi.1002955)
Supplement: Table S3 — miRNA enrichment analysis results on DICER gene sets discovered in the NDD dataset. (XLSX) [file pcbi.1002955.s008.xlsx]

## Sheet: Sheet1
Table S3: miRNA enrichment analysis results on DICER gene sets discovered in the NDD dataset.
Gene set	miRNA	Number of genes	P-value (FDR 0.05)	Enrichment factor
DCMM1	mir-410	4	0.003	5.18
DCMM1	mir-183	4	0.003	4.44
DCMM8	mir-182	5	0.014	2.802
DCMM8	mir-124/506	6	0.017	2.416
UCMM5	mir-30a/30a-5p/30b/30b-5p/30cde/384-5p	4	0.028	2.975
UCMM6	mir-9	4	0.004	3.747
up_0	mir-103/107	4	0.001	7.761
up_7	mir-9	7	0.015	2.601
up_7	mir-26ab/1297	4	0.019	2.941
up_11	mir-30a/30a-5p/30b/30b-5p/30cde/384-5p	4	0.028	2.913
down_4	mir-17-5p/20/93.mr/106/519.d	4	0.02	3.012
For each module, meta-module and cluster detected by DICER the enrichment was tested using the FAME algorithm. Names in bold indicate miRNA that have known relation with the disease according to the mir2disease database. Down and up-correlated meta-modules are indicated as DCMM and UCMM, respectively. Modules are indicated by up and down followed by their number. Differential gene clusters are in…
