# Supplementary material for: Dissection of Regulatory Networks that Are Altered in Disease via Differential Co-expression
Source: PLoS Comput Biol. 2013 Mar 7;9(3):e1002955. doi: 10.1371/journal.pcbi.1002955 (PMC3591264; doi:10.1371/journal.pcbi.1002955)
Supplement: Table S4 — miRNA enrichment analysis results on DICER gene sets discovered in the lung cancer dataset. (XLSX) [file pcbi.1002955.s009.xlsx]

## Sheet: Sheet1
Table S4: miRNA enrichment analysis results on DICER gene sets discovered in the lung cancer dataset.
Gene set	miRNA	Number of genes	P-value (FDR 0.05)	Enrichment factor
DCMM1	mir-320/320abcd	29	0.0005	2.19
DCMM4	mir-149	4	0.0005	8.762
DCMM4	mir-9	6	0.005	3.058
DCMM4	mir-300	5	0.026	2.807
DCMM5	mir-141/200a	9	0.001	3.259
DCMM6	mir-34a/34b-5p/34c/34c-5p/449/449abc/699	4	0.0005	6.909
DCMM8	mir-25/32/92/92ab/363/367	6	0.004	2.814
UCMM1	mir-15/16/195/424/497	4	0.028	2.498
UCMM1	mir-203	4	0.028	2.874
UCMM1	mir-200bc/429	4	0.036	2.456
UCMM3	mir-590/590-3p	7	0.001	3.552
UCMM5	mir-130/301	4	0.015	3.309
For each module, meta-module and cluster detected by DICER the enrichment was tested using the FAME algorithm. Names in bold indicate miRNA that have known relation with the disease according to the mir2disease database. Down and up-correlated meta-modules are indicated as DCMM and UCMM, respectively. Modules are indicated by up and down followed by their number. Differential gene clusters are in…
