# Supplementary material for: Dissection of Regulatory Networks that Are Altered in Disease via Differential Co-expression
Source: PLoS Comput Biol. 2013 Mar 7;9(3):e1002955. doi: 10.1371/journal.pcbi.1002955 (PMC3591264; doi:10.1371/journal.pcbi.1002955)
Supplement: Text S3 — Gene sets discovered in this study. (ZIP) [file pcbi.1002955.s014.zip]

Archive with 19 entries (18 files):
- Supplemen_2_DICER_output/
- Supplemen_2_DICER_output/AD_DC_clusters.txt
- Supplemen_2_DICER_output/AD_DICER_meta_modules.txt
- Supplemen_2_DICER_output/AD_modules.txt
- Supplemen_2_DICER_output/AD_modules_graph.sif
- Supplemen_2_DICER_output/IBD_DICER_meta_modules.txt
- Supplemen_2_DICER_output/IBD_modules.txt
- Supplemen_2_DICER_output/IBD_modules_graph.sif
- Supplemen_2_DICER_output/lung_cancer_DICER_meta_modules.txt
- Supplemen_2_DICER_output/lung_cancer_modules.txt
- Supplemen_2_DICER_output/lung_cancer_modules_graph.sif
- Supplemen_2_DICER_output/NDD_DICER_meta_modules.txt
- Supplemen_2_DICER_output/NDD_modules.txt
- Supplemen_2_DICER_output/NDD_modules_graph.sif
- Supplemen_2_DICER_output/README.txt
- Supplemen_2_DICER_output/SLE_DC_clusters.txt
- Supplemen_2_DICER_output/SLE_DICER_meta_modules.txt
- Supplemen_2_DICER_output/SLE_modules.txt
- Supplemen_2_DICER_output/SLE_modules_graph.sif
