# Supplementary material for: Dissection of Regulatory Networks that Are Altered in Disease via Differential Co-expression
Source: PLoS Comput Biol. 2013 Mar 7;9(3):e1002955. doi: 10.1371/journal.pcbi.1002955 (PMC3591264; doi:10.1371/journal.pcbi.1002955)
Supplement: Text S3 — Gene sets discovered in this study. (ZIP) [file pcbi.1002955.s014.zip › Supplemen_2_DICER_output/AD_DC_clusters.txt]

1847	upCluster_0
2010	upCluster_0
2354	upCluster_0
2617	upCluster_0
3422	upCluster_0
8565	upCluster_0
9172	upCluster_0
23175	upCluster_0
23327	upCluster_0
29923	upCluster_0
51144	upCluster_0
55422	upCluster_0
55501	upCluster_0
91683	upCluster_0
266743	upCluster_0
1072	upCluster_1
1639	upCluster_1
2079	upCluster_1
2534	upCluster_1
2891	upCluster_1
3745	upCluster_1
4133	upCluster_1
4217	upCluster_1
5660	upCluster_1
6925	upCluster_1
7167	upCluster_1
7328	upCluster_1
7528	upCluster_1
8926	upCluster_1
9324	upCluster_1
9414	upCluster_1
9698	upCluster_1
10087	upCluster_1
22823	upCluster_1
22872	upCluster_1
23352	upCluster_1
23476	upCluster_1
23558	upCluster_1
27246	upCluster_1
55591	upCluster_1
83658	upCluster_1
84502	upCluster_1
93621	upCluster_1
152926	upCluster_1
29	upCluster_10
706	upCluster_10
1397	upCluster_10
1902	upCluster_10
2987	upCluster_10
4681	upCluster_10
5354	upCluster_10
5595	upCluster_10
6867	upCluster_10
7263	upCluster_10
9380	upCluster_10
9761	upCluster_10
22921	upCluster_10
51257	upCluster_10
57471	upCluster_10
58480	upCluster_10
80303	upCluster_10
81628	upCluster_10
116154	upCluster_10
140465	upCluster_10
154796	upCluster_10
599	upCluster_11
1462	upCluster_11
2495	upCluster_11
4738	upCluster_11
5654	upCluster_11
6160	upCluster_11
6271	upCluster_11
7531	upCluster_11
10134	upCluster_11
10890	upCluster_11
23233	upCluster_11
26353	upCluster_11
29058	upCluster_11
51011	upCluster_11
51079	upCluster_11
51253	upCluster_11
55651	upCluster_11
63905	upCluster_11
79622	upCluster_11
83660	upCluster_11
84926	upCluster_11
89796	upCluster_11
3014	upCluster_12
3300	upCluster_12
5829	upCluster_12
6311	upCluster_12
6449	upCluster_12
7813	upCluster_12
10153	upCluster_12
22794	upCluster_12
51380	upCluster_12
53615	upCluster_12
54922	upCluster_12
54926	upCluster_12
54965	upCluster_12
55142	upCluster_12
55667	upCluster_12
64773	upCluster_12
66008	upCluster_12
79089	upCluster_12
84298	upCluster_12
147179	upCluster_12
165324	upCluster_12
252983	upCluster_12
253639	upCluster_12
283807	upCluster_12
374291	upCluster_12
2026	upCluster_2
2287	upCluster_2
2563	upCluster_2
4591	upCluster_2
5515	upCluster_2
7419	upCluster_2
7799	upCluster_2
9406	upCluster_2
9892	upCluster_2
10147	upCluster_2
10193	upCluster_2
10962	upCluster_2
25831	upCluster_2
29978	upCluster_2
50614	upCluster_2
57595	upCluster_2
64753	upCluster_2
132204	upCluster_2
192683	upCluster_2
254531	upCluster_2
475	upCluster_3
667	upCluster_3
988	upCluster_3
1337	upCluster_3
1603	upCluster_3
2771	upCluster_3
2861	upCluster_3
3133	upCluster_3
3705	upCluster_3
4340	upCluster_3
4708	upCluster_3
4736	upCluster_3
4782	upCluster_3
5688	upCluster_3
5757	upCluster_3
6035	upCluster_3
6130	upCluster_3
6136	upCluster_3
6141	upCluster_3
6175	upCluster_3
6176	upCluster_3
6415	upCluster_3
6672	upCluster_3
6731	upCluster_3
7170	upCluster_3
7178	upCluster_3
9295	upCluster_3
9994	upCluster_3
10910	upCluster_3
26135	upCluster_3
26986	upCluster_3
29964	upCluster_3
51315	upCluster_3
51742	upCluster_3
54543	upCluster_3
54958	upCluster_3
55749	upCluster_3
65110	upCluster_3
79718	upCluster_3
114990	upCluster_3
219771	upCluster_3
994	upCluster_4
6422	upCluster_4
6429	upCluster_4
7008	upCluster_4
7516	upCluster_4
9208	upCluster_4
10983	upCluster_4
23345	upCluster_4
23353	upCluster_4
51307	upCluster_4
55033	upCluster_4
55810	upCluster_4
58528	upCluster_4
79980	upCluster_4
80264	upCluster_4
80335	upCluster_4
126070	upCluster_4
134553	upCluster_4
139422	upCluster_4
351	upCluster_5
513	upCluster_5
664	upCluster_5
1173	upCluster_5
1340	upCluster_5
2036	upCluster_5
2051	upCluster_5
2170	upCluster_5
2258	upCluster_5
2583	upCluster_5
2664	upCluster_5
2806	upCluster_5
3398	upCluster_5
3421	upCluster_5
3761	upCluster_5
3787	upCluster_5
4282	upCluster_5
5518	upCluster_5
5579	upCluster_5
5805	upCluster_5
7384	upCluster_5
7389	upCluster_5
8437	upCluster_5
9215	upCluster_5
9228	upCluster_5
9891	upCluster_5
10244	upCluster_5
10294	upCluster_5
10368	upCluster_5
10439	upCluster_5
10656	upCluster_5
10904	upCluster_5
11041	upCluster_5
11113	upCluster_5
23154	upCluster_5
23236	upCluster_5
23504	upCluster_5
23531	upCluster_5
25953	upCluster_5
26047	upCluster_5
27344	upCluster_5
29887	upCluster_5
50632	upCluster_5
54460	upCluster_5
54463	upCluster_5
54681	upCluster_5
55611	upCluster_5
79012	upCluster_5
80212	upCluster_5
83692	upCluster_5
84448	upCluster_5
84525	upCluster_5
112942	upCluster_5
127703	upCluster_5
139221	upCluster_5
140597	upCluster_5
164022	upCluster_5
222865	upCluster_5
283576	upCluster_5
404037	upCluster_5
4628	upCluster_6
4722	upCluster_6
4744	upCluster_6
5116	upCluster_6
5594	upCluster_6
5909	upCluster_6
7070	upCluster_6
7529	upCluster_6
7533	upCluster_6
8927	upCluster_6
9796	upCluster_6
10815	upCluster_6
23462	upCluster_6
27020	upCluster_6
51310	upCluster_6
894	upCluster_7
2537	upCluster_7
2665	upCluster_7
3035	upCluster_7
4728	upCluster_7
5476	upCluster_7
9168	upCluster_7
9689	upCluster_7
10121	upCluster_7
10126	upCluster_7
11275	upCluster_7
25966	upCluster_7
55884	upCluster_7
60370	upCluster_7
84894	upCluster_7
84969	upCluster_7
145773	upCluster_7
256281	upCluster_7
21	upCluster_8
1995	upCluster_8
4144	upCluster_8
4718	upCluster_8
5717	upCluster_8
6687	upCluster_8
6817	upCluster_8
6829	upCluster_8
8100	upCluster_8
8405	upCluster_8
9679	upCluster_8
9837	upCluster_8
10992	upCluster_8
22982	upCluster_8
51078	upCluster_8
51322	upCluster_8
51426	upCluster_8
51449	upCluster_8
55905	upCluster_8
64121	upCluster_8
64789	upCluster_8
79157	upCluster_8
90338	upCluster_8
90624	upCluster_8
136051	upCluster_8
171023	upCluster_8
339175	upCluster_8
374986	upCluster_8
216	upCluster_9
288	upCluster_9
291	upCluster_9
334	upCluster_9
440	upCluster_9
534	upCluster_9
604	upCluster_9
773	upCluster_9
801	upCluster_9
868	upCluster_9
1112	upCluster_9
1114	upCluster_9
1195	upCluster_9
1399	upCluster_9
1655	upCluster_9
1951	upCluster_9
1974	upCluster_9
2017	upCluster_9
2130	upCluster_9
2176	upCluster_9
2521	upCluster_9
2554	upCluster_9
2580	upCluster_9
2744	upCluster_9
2802	upCluster_9
2905	upCluster_9
3015	upCluster_9
3021	upCluster_9
3241	upCluster_9
3301	upCluster_9
3303	upCluster_9
3304	upCluster_9
3310	upCluster_9
3312	upCluster_9
3320	upCluster_9
3326	upCluster_9
3337	upCluster_9
3609	upCluster_9
3720	upCluster_9
3751	upCluster_9
3785	upCluster_9
3831	upCluster_9
3845	upCluster_9
3983	upCluster_9
3993	upCluster_9
4048	upCluster_9
4140	upCluster_9
4141	upCluster_9
4157	upCluster_9
4211	upCluster_9
4293	upCluster_9
4661	upCluster_9
4670	upCluster_9
4774	upCluster_9
4809	upCluster_9
4884	upCluster_9
4946	upCluster_9
5048	upCluster_9
5051	upCluster_9
5080	upCluster_9
5093	upCluster_9
5335	upCluster_9
5590	upCluster_9
5910	upCluster_9
5936	upCluster_9
6046	upCluster_9
6252	upCluster_9
6416	upCluster_9
6426	upCluster_9
6431	upCluster_9
6456	upCluster_9
6511	upCluster_9
6595	upCluster_9
6611	upCluster_9
6616	upCluster_9
6793	upCluster_9
6833	upCluster_9
6860	upCluster_9
7102	upCluster_9
7171	upCluster_9
7267	upCluster_9
7417	upCluster_9
7514	upCluster_9
7520	upCluster_9
7546	upCluster_9
7703	upCluster_9
7919	upCluster_9
7982	upCluster_9
8320	upCluster_9
8349	upCluster_9
8454	upCluster_9
8473	upCluster_9
8522	upCluster_9
8602	upCluster_9
8718	upCluster_9
8863	upCluster_9
8874	upCluster_9
8906	upCluster_9
8986	upCluster_9
9110	upCluster_9
9145	upCluster_9
9284	upCluster_9
9445	upCluster_9
9632	upCluster_9
9643	upCluster_9
9645	upCluster_9
9651	upCluster_9
9667	upCluster_9
9677	upCluster_9
9729	upCluster_9
9774	upCluster_9
9782	upCluster_9
9806	upCluster_9
9847	upCluster_9
9877	upCluster_9
9901	upCluster_9
9924	upCluster_9
10049	upCluster_9
10072	upCluster_9
10181	upCluster_9
10236	upCluster_9
10250	upCluster_9
10253	upCluster_9
10289	upCluster_9
10521	upCluster_9
10574	upCluster_9
10575	upCluster_9
10576	upCluster_9
10585	upCluster_9
10598	upCluster_9
10641	upCluster_9
10694	upCluster_9
10801	upCluster_9
10914	upCluster_9
10933	upCluster_9
10938	upCluster_9
10963	upCluster_9
11037	upCluster_9
11188	upCluster_9
11252	upCluster_9
22874	upCluster_9
22895	upCluster_9
22903	upCluster_9
22981	upCluster_9
23014	upCluster_9
23015	upCluster_9
23048	upCluster_9
23057	upCluster_9
23126	upCluster_9
23158	upCluster_9
23162	upCluster_9
23192	upCluster_9
23277	upCluster_9
23301	upCluster_9
23332	upCluster_9
23360	upCluster_9
23362	upCluster_9
23369	upCluster_9
23379	upCluster_9
23380	upCluster_9
23524	upCluster_9
23623	upCluster_9
23644	upCluster_9
25956	upCluster_9
25977	upCluster_9
26052	upCluster_9
27101	upCluster_9
27332	upCluster_9
29896	upCluster_9
29990	upCluster_9
51155	upCluster_9
51439	upCluster_9
51497	upCluster_9
51547	upCluster_9
51602	upCluster_9
53635	upCluster_9
54386	upCluster_9
54749	upCluster_9
54805	upCluster_9
54902	upCluster_9
54915	upCluster_9
54963	upCluster_9
55023	upCluster_9
55082	upCluster_9
55092	upCluster_9
55139	upCluster_9
55316	upCluster_9
55466	upCluster_9
55603	upCluster_9
55627	upCluster_9
55638	upCluster_9
55672	upCluster_9
55769	upCluster_9
55824	upCluster_9
56521	upCluster_9
56934	upCluster_9
56997	upCluster_9
57136	upCluster_9
57446	upCluster_9
57468	upCluster_9
57553	upCluster_9
57596	upCluster_9
57687	upCluster_9
64969	upCluster_9
65009	upCluster_9
65057	upCluster_9
65123	upCluster_9
65997	upCluster_9
78986	upCluster_9
78987	upCluster_9
79027	upCluster_9
79137	upCluster_9
79683	upCluster_9
79706	upCluster_9
79726	upCluster_9
79891	upCluster_9
80205	upCluster_9
81572	upCluster_9
81631	upCluster_9
81669	upCluster_9
83642	upCluster_9
83723	upCluster_9
84253	upCluster_9
84321	upCluster_9
84324	upCluster_9
84530	upCluster_9
114088	upCluster_9
126129	upCluster_9
130733	upCluster_9
135112	upCluster_9
139065	upCluster_9
154661	upCluster_9
170261	upCluster_9
196403	upCluster_9
219738	upCluster_9
252995	upCluster_9
253782	upCluster_9
284047	upCluster_9
284058	upCluster_9
284565	upCluster_9
339451	upCluster_9
376267	upCluster_9
1312	downCluster_0
1891	downCluster_0
2002	downCluster_0
3705	downCluster_0
6789	downCluster_0
6833	downCluster_0
7466	downCluster_0
7982	downCluster_0
8906	downCluster_0
23126	downCluster_0
23246	downCluster_0
23524	downCluster_0
25956	downCluster_0
51160	downCluster_0
51497	downCluster_0
54963	downCluster_0
55291	downCluster_0
64969	downCluster_0
84530	downCluster_0
124446	downCluster_0
728294	downCluster_0
667	downCluster_1
2130	downCluster_1
2224	downCluster_1
2534	downCluster_1
2771	downCluster_1
2782	downCluster_1
2971	downCluster_1
3184	downCluster_1
5688	downCluster_1
5705	downCluster_1
6902	downCluster_1
7307	downCluster_1
7337	downCluster_1
7528	downCluster_1
7976	downCluster_1
9016	downCluster_1
10589	downCluster_1
10910	downCluster_1
22872	downCluster_1
23476	downCluster_1
23504	downCluster_1
25831	downCluster_1
29796	downCluster_1
51187	downCluster_1
51188	downCluster_1
51504	downCluster_1
57118	downCluster_1
79718	downCluster_1
80790	downCluster_1
94081	downCluster_1
131408	downCluster_1
219771	downCluster_1
293	downCluster_10
2109	downCluster_10
2356	downCluster_10
2580	downCluster_10
3241	downCluster_10
3785	downCluster_10
4728	downCluster_10
5064	downCluster_10
5335	downCluster_10
5348	downCluster_10
5425	downCluster_10
5595	downCluster_10
5699	downCluster_10
6499	downCluster_10
7703	downCluster_10
8663	downCluster_10
8786	downCluster_10
9369	downCluster_10
9672	downCluster_10
9901	downCluster_10
10456	downCluster_10
10585	downCluster_10
23162	downCluster_10
23413	downCluster_10
23644	downCluster_10
23705	downCluster_10
25828	downCluster_10
51011	downCluster_10
51760	downCluster_10
53635	downCluster_10
54386	downCluster_10
79891	downCluster_10
83723	downCluster_10
84253	downCluster_10
84310	downCluster_10
89891	downCluster_10
140823	downCluster_10
196403	downCluster_10
29	downCluster_11
534	downCluster_11
826	downCluster_11
1612	downCluster_11
1949	downCluster_11
3015	downCluster_11
4293	downCluster_11
4692	downCluster_11
5048	downCluster_11
5602	downCluster_11
5799	downCluster_11
8874	downCluster_11
8938	downCluster_11
9168	downCluster_11
9915	downCluster_11
22903	downCluster_11
23327	downCluster_11
23362	downCluster_11
23369	downCluster_11
55885	downCluster_11
56521	downCluster_11
83643	downCluster_11
170261	downCluster_11
254778	downCluster_11
288	downCluster_12
928	downCluster_12
950	downCluster_12
1902	downCluster_12
3306	downCluster_12
3920	downCluster_12
4864	downCluster_12
5354	downCluster_12
5495	downCluster_12
8349	downCluster_12
9877	downCluster_12
10521	downCluster_12
11145	downCluster_12
23048	downCluster_12
23233	downCluster_12
23387	downCluster_12
25932	downCluster_12
27332	downCluster_12
51090	downCluster_12
55323	downCluster_12
57509	downCluster_12
58480	downCluster_12
83700	downCluster_12
342035	downCluster_12
120	downCluster_13
6171	downCluster_13
6785	downCluster_13
6860	downCluster_13
7267	downCluster_13
8927	downCluster_13
9847	downCluster_13
9927	downCluster_13
23462	downCluster_13
54843	downCluster_13
55959	downCluster_13
60680	downCluster_13
64710	downCluster_13
65110	downCluster_13
80020	downCluster_13
80762	downCluster_13
831	downCluster_14
1385	downCluster_14
2181	downCluster_14
2258	downCluster_14
2571	downCluster_14
3190	downCluster_14
3945	downCluster_14
4697	downCluster_14
4698	downCluster_14
5051	downCluster_14
5122	downCluster_14
5360	downCluster_14
5621	downCluster_14
5701	downCluster_14
5805	downCluster_14
6160	downCluster_14
6620	downCluster_14
7278	downCluster_14
7341	downCluster_14
7516	downCluster_14
7695	downCluster_14
9097	downCluster_14
9107	downCluster_14
9550	downCluster_14
9637	downCluster_14
9693	downCluster_14
9729	downCluster_14
9966	downCluster_14
10376	downCluster_14
10926	downCluster_14
11280	downCluster_14
25994	downCluster_14
27069	downCluster_14
29058	downCluster_14
51371	downCluster_14
51426	downCluster_14
51449	downCluster_14
51510	downCluster_14
51643	downCluster_14
54805	downCluster_14
55033	downCluster_14
55207	downCluster_14
55744	downCluster_14
57609	downCluster_14
64168	downCluster_14
64431	downCluster_14
64776	downCluster_14
64789	downCluster_14
64897	downCluster_14
79157	downCluster_14
79980	downCluster_14
80264	downCluster_14
80335	downCluster_14
84084	downCluster_14
84525	downCluster_14
90338	downCluster_14
90624	downCluster_14
112942	downCluster_14
113201	downCluster_14
126070	downCluster_14
134553	downCluster_14
136051	downCluster_14
139422	downCluster_14
284047	downCluster_14
285676	downCluster_14
339175	downCluster_14
348995	downCluster_14
539	downCluster_15
2738	downCluster_15
2873	downCluster_15
3035	downCluster_15
4217	downCluster_15
5476	downCluster_15
5702	downCluster_15
7707	downCluster_15
8364	downCluster_15
8681	downCluster_15
9994	downCluster_15
26100	downCluster_15
27246	downCluster_15
55031	downCluster_15
55591	downCluster_15
65057	downCluster_15
988	downCluster_16
1138	downCluster_16
2591	downCluster_16
2781	downCluster_16
3895	downCluster_16
5515	downCluster_16
5538	downCluster_16
5829	downCluster_16
6170	downCluster_16
6500	downCluster_16
6672	downCluster_16
7280	downCluster_16
7447	downCluster_16
8548	downCluster_16
9211	downCluster_16
9375	downCluster_16
9406	downCluster_16
9698	downCluster_16
9891	downCluster_16
9892	downCluster_16
10294	downCluster_16
10296	downCluster_16
10627	downCluster_16
10638	downCluster_16
11059	downCluster_16
11168	downCluster_16
22908	downCluster_16
22931	downCluster_16
27020	downCluster_16
27072	downCluster_16
29979	downCluster_16
51144	downCluster_16
51478	downCluster_16
51602	downCluster_16
51646	downCluster_16
54965	downCluster_16
55605	downCluster_16
55749	downCluster_16
57498	downCluster_16
64417	downCluster_16
84162	downCluster_16
90634	downCluster_16
140597	downCluster_16
150590	downCluster_16
154661	downCluster_16
221786	downCluster_16
253959	downCluster_16
283807	downCluster_16
340547	downCluster_16
348094	downCluster_16
445571	downCluster_16
816	downCluster_2
2010	downCluster_2
2734	downCluster_2
5813	downCluster_2
7025	downCluster_2
7332	downCluster_2
7378	downCluster_2
9677	downCluster_2
9762	downCluster_2
10098	downCluster_2
23368	downCluster_2
23468	downCluster_2
51341	downCluster_2
54606	downCluster_2
55501	downCluster_2
83719	downCluster_2
219287	downCluster_2
252995	downCluster_2
1666	downCluster_3
3688	downCluster_3
4124	downCluster_3
5720	downCluster_3
6391	downCluster_3
6595	downCluster_3
6867	downCluster_3
7082	downCluster_3
9380	downCluster_3
9782	downCluster_3
10250	downCluster_3
22919	downCluster_3
23014	downCluster_3
27086	downCluster_3
29896	downCluster_3
51439	downCluster_3
55023	downCluster_3
55082	downCluster_3
55316	downCluster_3
55769	downCluster_3
58517	downCluster_3
84466	downCluster_3
89796	downCluster_3
114876	downCluster_3
440	downCluster_4
475	downCluster_4
1351	downCluster_4
2017	downCluster_4
2597	downCluster_4
4061	downCluster_4
4809	downCluster_4
4884	downCluster_4
5590	downCluster_4
6923	downCluster_4
10134	downCluster_4
10574	downCluster_4
11007	downCluster_4
22895	downCluster_4
23164	downCluster_4
23352	downCluster_4
29964	downCluster_4
51079	downCluster_4
54958	downCluster_4
57136	downCluster_4
63905	downCluster_4
65009	downCluster_4
65123	downCluster_4
79137	downCluster_4
79622	downCluster_4
84316	downCluster_4
376267	downCluster_4
1200	downCluster_5
1951	downCluster_5
3691	downCluster_5
4478	downCluster_5
5166	downCluster_5
6385	downCluster_5
7263	downCluster_5
8718	downCluster_5
9924	downCluster_5
10536	downCluster_5
10628	downCluster_5
22874	downCluster_5
23332	downCluster_5
29990	downCluster_5
30008	downCluster_5
51257	downCluster_5
57553	downCluster_5
284339	downCluster_5
1496	downCluster_6
1809	downCluster_6
2653	downCluster_6
3751	downCluster_6
4140	downCluster_6
5501	downCluster_6
5911	downCluster_6
6451	downCluster_6
6817	downCluster_6
7514	downCluster_6
8031	downCluster_6
8404	downCluster_6
8473	downCluster_6
9741	downCluster_6
9774	downCluster_6
10890	downCluster_6
11037	downCluster_6
11275	downCluster_6
23015	downCluster_6
23158	downCluster_6
23236	downCluster_6
23768	downCluster_6
26353	downCluster_6
55884	downCluster_6
57687	downCluster_6
79027	downCluster_6
144363	downCluster_6
145773	downCluster_6
800	downCluster_7
4090	downCluster_7
4782	downCluster_7
7520	downCluster_7
7919	downCluster_7
9013	downCluster_7
26040	downCluster_7
26135	downCluster_7
51315	downCluster_7
51592	downCluster_7
55294	downCluster_7
55599	downCluster_7
79699	downCluster_7
81545	downCluster_7
114088	downCluster_7
387893	downCluster_7
311	downCluster_8
1397	downCluster_8
1652	downCluster_8
3754	downCluster_8
3831	downCluster_8
4738	downCluster_8
5691	downCluster_8
5694	downCluster_8
6252	downCluster_8
6456	downCluster_8
7417	downCluster_8
8270	downCluster_8
9145	downCluster_8
9555	downCluster_8
9645	downCluster_8
10055	downCluster_8
10487	downCluster_8
23057	downCluster_8
27089	downCluster_8
51155	downCluster_8
51253	downCluster_8
51693	downCluster_8
55246	downCluster_8
55651	downCluster_8
56934	downCluster_8
79683	downCluster_8
81572	downCluster_8
84321	downCluster_8
219738	downCluster_8
1629	downCluster_9
1917	downCluster_9
5518	downCluster_9
6712	downCluster_9
8672	downCluster_9
9295	downCluster_9
22924	downCluster_9
23208	downCluster_9
23637	downCluster_9
25999	downCluster_9
26580	downCluster_9
27161	downCluster_9
50614	downCluster_9
51307	downCluster_9
51588	downCluster_9
54890	downCluster_9
91683	downCluster_9
374291	downCluster_9
387680	downCluster_9
404093	downCluster_9
