# Supplementary material for: Dissection of Regulatory Networks that Are Altered in Disease via Differential Co-expression
Source: PLoS Comput Biol. 2013 Mar 7;9(3):e1002955. doi: 10.1371/journal.pcbi.1002955 (PMC3591264; doi:10.1371/journal.pcbi.1002955)
Supplement: Text S3 — Gene sets discovered in this study. (ZIP) [file pcbi.1002955.s014.zip › Supplemen_2_DICER_output/AD_DICER_meta_modules.txt]

52	down_MM_0	63816.10441
196	down_MM_0	63816.10441
205	down_MM_0	63816.10441
326	down_MM_0	63816.10441
351	down_MM_0	63816.10441
478	down_MM_0	63816.10441
515	down_MM_0	63816.10441
522	down_MM_0	63816.10441
523	down_MM_0	63816.10441
664	down_MM_0	63816.10441
1138	down_MM_0	63816.10441
1176	down_MM_0	63816.10441
1213	down_MM_0	63816.10441
1349	down_MM_0	63816.10441
1385	down_MM_0	63816.10441
1540	down_MM_0	63816.10441
1595	down_MM_0	63816.10441
2152	down_MM_0	63816.10441
2181	down_MM_0	63816.10441
2257	down_MM_0	63816.10441
2483	down_MM_0	63816.10441
2528	down_MM_0	63816.10441
2571	down_MM_0	63816.10441
2591	down_MM_0	63816.10441
2697	down_MM_0	63816.10441
2801	down_MM_0	63816.10441
2825	down_MM_0	63816.10441
3094	down_MM_0	63816.10441
3146	down_MM_0	63816.10441
3190	down_MM_0	63816.10441
3606	down_MM_0	63816.10441
4051	down_MM_0	63816.10441
4259	down_MM_0	63816.10441
4345	down_MM_0	63816.10441
4437	down_MM_0	63816.10441
4591	down_MM_0	63816.10441
4675	down_MM_0	63816.10441
4677	down_MM_0	63816.10441
4697	down_MM_0	63816.10441
4698	down_MM_0	63816.10441
4707	down_MM_0	63816.10441
4718	down_MM_0	63816.10441
4775	down_MM_0	63816.10441
5051	down_MM_0	63816.10441
5122	down_MM_0	63816.10441
5128	down_MM_0	63816.10441
5143	down_MM_0	63816.10441
5172	down_MM_0	63816.10441
5216	down_MM_0	63816.10441
5567	down_MM_0	63816.10441
5569	down_MM_0	63816.10441
5829	down_MM_0	63816.10441
5830	down_MM_0	63816.10441
5868	down_MM_0	63816.10441
5921	down_MM_0	63816.10441
5931	down_MM_0	63816.10441
5935	down_MM_0	63816.10441
6155	down_MM_0	63816.10441
6161	down_MM_0	63816.10441
6170	down_MM_0	63816.10441
6189	down_MM_0	63816.10441
6500	down_MM_0	63816.10441
6515	down_MM_0	63816.10441
6617	down_MM_0	63816.10441
6782	down_MM_0	63816.10441
6817	down_MM_0	63816.10441
6902	down_MM_0	63816.10441
6932	down_MM_0	63816.10441
6990	down_MM_0	63816.10441
7067	down_MM_0	63816.10441
7278	down_MM_0	63816.10441
7280	down_MM_0	63816.10441
7323	down_MM_0	63816.10441
7341	down_MM_0	63816.10441
7411	down_MM_0	63816.10441
7447	down_MM_0	63816.10441
7516	down_MM_0	63816.10441
7533	down_MM_0	63816.10441
7534	down_MM_0	63816.10441
7561	down_MM_0	63816.10441
7581	down_MM_0	63816.10441
7695	down_MM_0	63816.10441
7763	down_MM_0	63816.10441
7813	down_MM_0	63816.10441
7881	down_MM_0	63816.10441
7905	down_MM_0	63816.10441
8100	down_MM_0	63816.10441
8428	down_MM_0	63816.10441
8548	down_MM_0	63816.10441
8618	down_MM_0	63816.10441
8655	down_MM_0	63816.10441
8706	down_MM_0	63816.10441
8894	down_MM_0	63816.10441
9097	down_MM_0	63816.10441
9107	down_MM_0	63816.10441
9208	down_MM_0	63816.10441
9211	down_MM_0	63816.10441
9240	down_MM_0	63816.10441
9406	down_MM_0	63816.10441
9445	down_MM_0	63816.10441
9637	down_MM_0	63816.10441
9693	down_MM_0	63816.10441
9723	down_MM_0	63816.10441
9729	down_MM_0	63816.10441
9782	down_MM_0	63816.10441
9831	down_MM_0	63816.10441
9837	down_MM_0	63816.10441
9892	down_MM_0	63816.10441
9908	down_MM_0	63816.10441
9966	down_MM_0	63816.10441
10153	down_MM_0	63816.10441
10159	down_MM_0	63816.10441
10314	down_MM_0	63816.10441
10439	down_MM_0	63816.10441
10463	down_MM_0	63816.10441
10474	down_MM_0	63816.10441
10550	down_MM_0	63816.10441
10638	down_MM_0	63816.10441
10920	down_MM_0	63816.10441
10926	down_MM_0	63816.10441
10962	down_MM_0	63816.10441
10971	down_MM_0	63816.10441
11034	down_MM_0	63816.10441
11037	down_MM_0	63816.10441
11059	down_MM_0	63816.10441
11144	down_MM_0	63816.10441
11168	down_MM_0	63816.10441
11171	down_MM_0	63816.10441
11280	down_MM_0	63816.10441
22908	down_MM_0	63816.10441
22931	down_MM_0	63816.10441
22978	down_MM_0	63816.10441
23049	down_MM_0	63816.10441
23588	down_MM_0	63816.10441
23657	down_MM_0	63816.10441
23731	down_MM_0	63816.10441
23741	down_MM_0	63816.10441
25893	down_MM_0	63816.10441
25896	down_MM_0	63816.10441
25994	down_MM_0	63816.10441
26010	down_MM_0	63816.10441
26053	down_MM_0	63816.10441
26289	down_MM_0	63816.10441
26502	down_MM_0	63816.10441
27020	down_MM_0	63816.10441
27069	down_MM_0	63816.10441
27071	down_MM_0	63816.10441
27072	down_MM_0	63816.10441
27229	down_MM_0	63816.10441
29978	down_MM_0	63816.10441
50640	down_MM_0	63816.10441
51144	down_MM_0	63816.10441
51187	down_MM_0	63816.10441
51247	down_MM_0	63816.10441
51371	down_MM_0	63816.10441
51380	down_MM_0	63816.10441
51426	down_MM_0	63816.10441
51449	down_MM_0	63816.10441
51478	down_MM_0	63816.10441
51501	down_MM_0	63816.10441
51510	down_MM_0	63816.10441
51534	down_MM_0	63816.10441
51601	down_MM_0	63816.10441
51643	down_MM_0	63816.10441
51669	down_MM_0	63816.10441
54463	down_MM_0	63816.10441
54552	down_MM_0	63816.10441
54805	down_MM_0	63816.10441
54813	down_MM_0	63816.10441
54965	down_MM_0	63816.10441
55033	down_MM_0	63816.10441
55082	down_MM_0	63816.10441
55142	down_MM_0	63816.10441
55156	down_MM_0	63816.10441
55207	down_MM_0	63816.10441
55266	down_MM_0	63816.10441
55301	down_MM_0	63816.10441
55605	down_MM_0	63816.10441
55667	down_MM_0	63816.10441
55728	down_MM_0	63816.10441
55744	down_MM_0	63816.10441
55749	down_MM_0	63816.10441
55793	down_MM_0	63816.10441
55798	down_MM_0	63816.10441
55859	down_MM_0	63816.10441
56127	down_MM_0	63816.10441
57142	down_MM_0	63816.10441
57415	down_MM_0	63816.10441
57498	down_MM_0	63816.10441
57515	down_MM_0	63816.10441
57609	down_MM_0	63816.10441
57615	down_MM_0	63816.10441
58493	down_MM_0	63816.10441
58495	down_MM_0	63816.10441
60592	down_MM_0	63816.10441
63934	down_MM_0	63816.10441
63939	down_MM_0	63816.10441
64168	down_MM_0	63816.10441
64417	down_MM_0	63816.10441
64776	down_MM_0	63816.10441
64789	down_MM_0	63816.10441
64802	down_MM_0	63816.10441
64897	down_MM_0	63816.10441
78988	down_MM_0	63816.10441
79157	down_MM_0	63816.10441
79723	down_MM_0	63816.10441
79801	down_MM_0	63816.10441
79862	down_MM_0	63816.10441
79980	down_MM_0	63816.10441
80213	down_MM_0	63816.10441
80224	down_MM_0	63816.10441
80264	down_MM_0	63816.10441
80335	down_MM_0	63816.10441
80344	down_MM_0	63816.10441
80736	down_MM_0	63816.10441
80762	down_MM_0	63816.10441
81033	down_MM_0	63816.10441
81689	down_MM_0	63816.10441
83734	down_MM_0	63816.10441
84084	down_MM_0	63816.10441
84144	down_MM_0	63816.10441
84154	down_MM_0	63816.10441
84298	down_MM_0	63816.10441
84515	down_MM_0	63816.10441
84984	down_MM_0	63816.10441
85477	down_MM_0	63816.10441
90338	down_MM_0	63816.10441
90624	down_MM_0	63816.10441
90634	down_MM_0	63816.10441
91526	down_MM_0	63816.10441
94056	down_MM_0	63816.10441
112942	down_MM_0	63816.10441
113691	down_MM_0	63816.10441
117155	down_MM_0	63816.10441
120406	down_MM_0	63816.10441
126070	down_MM_0	63816.10441
126074	down_MM_0	63816.10441
126626	down_MM_0	63816.10441
134553	down_MM_0	63816.10441
136051	down_MM_0	63816.10441
136319	down_MM_0	63816.10441
139212	down_MM_0	63816.10441
139422	down_MM_0	63816.10441
140597	down_MM_0	63816.10441
150590	down_MM_0	63816.10441
151194	down_MM_0	63816.10441
151556	down_MM_0	63816.10441
157567	down_MM_0	63816.10441
160728	down_MM_0	63816.10441
162394	down_MM_0	63816.10441
164022	down_MM_0	63816.10441
165324	down_MM_0	63816.10441
200728	down_MM_0	63816.10441
201895	down_MM_0	63816.10441
221786	down_MM_0	63816.10441
252983	down_MM_0	63816.10441
253639	down_MM_0	63816.10441
253827	down_MM_0	63816.10441
255374	down_MM_0	63816.10441
256586	down_MM_0	63816.10441
266812	down_MM_0	63816.10441
283807	down_MM_0	63816.10441
284047	down_MM_0	63816.10441
284129	down_MM_0	63816.10441
285190	down_MM_0	63816.10441
285676	down_MM_0	63816.10441
339175	down_MM_0	63816.10441
340543	down_MM_0	63816.10441
340547	down_MM_0	63816.10441
348995	down_MM_0	63816.10441
374986	down_MM_0	63816.10441
378108	down_MM_0	63816.10441
388536	down_MM_0	63816.10441
401024	down_MM_0	63816.10441
216	down_MM_1	34020.01369
240	down_MM_1	34020.01369
348	down_MM_1	34020.01369
473	down_MM_1	34020.01369
604	down_MM_1	34020.01369
694	down_MM_1	34020.01369
773	down_MM_1	34020.01369
1013	down_MM_1	34020.01369
1112	down_MM_1	34020.01369
1200	down_MM_1	34020.01369
1291	down_MM_1	34020.01369
1294	down_MM_1	34020.01369
1312	down_MM_1	34020.01369
1355	down_MM_1	34020.01369
1454	down_MM_1	34020.01369
1463	down_MM_1	34020.01369
1465	down_MM_1	34020.01369
1471	down_MM_1	34020.01369
1629	down_MM_1	34020.01369
1666	down_MM_1	34020.01369
1951	down_MM_1	34020.01369
2109	down_MM_1	34020.01369
2176	down_MM_1	34020.01369
2196	down_MM_1	34020.01369
2319	down_MM_1	34020.01369
2356	down_MM_1	34020.01369
2580	down_MM_1	34020.01369
2593	down_MM_1	34020.01369
2670	down_MM_1	34020.01369
2788	down_MM_1	34020.01369
2889	down_MM_1	34020.01369
2905	down_MM_1	34020.01369
2914	down_MM_1	34020.01369
3299	down_MM_1	34020.01369
3566	down_MM_1	34020.01369
3691	down_MM_1	34020.01369
3707	down_MM_1	34020.01369
3766	down_MM_1	34020.01369
3911	down_MM_1	34020.01369
3921	down_MM_1	34020.01369
3983	down_MM_1	34020.01369
3993	down_MM_1	34020.01369
4037	down_MM_1	34020.01369
4128	down_MM_1	34020.01369
4157	down_MM_1	34020.01369
4211	down_MM_1	34020.01369
4496	down_MM_1	34020.01369
4501	down_MM_1	34020.01369
4504	down_MM_1	34020.01369
4661	down_MM_1	34020.01369
4761	down_MM_1	34020.01369
4814	down_MM_1	34020.01369
4832	down_MM_1	34020.01369
4919	down_MM_1	34020.01369
4967	down_MM_1	34020.01369
5064	down_MM_1	34020.01369
5080	down_MM_1	34020.01369
5159	down_MM_1	34020.01369
5211	down_MM_1	34020.01369
5269	down_MM_1	34020.01369
5310	down_MM_1	34020.01369
5335	down_MM_1	34020.01369
5348	down_MM_1	34020.01369
5394	down_MM_1	34020.01369
5425	down_MM_1	34020.01369
5439	down_MM_1	34020.01369
5699	down_MM_1	34020.01369
6137	down_MM_1	34020.01369
6159	down_MM_1	34020.01369
6191	down_MM_1	34020.01369
6193	down_MM_1	34020.01369
6204	down_MM_1	34020.01369
6256	down_MM_1	34020.01369
6385	down_MM_1	34020.01369
6625	down_MM_1	34020.01369
6640	down_MM_1	34020.01369
6793	down_MM_1	34020.01369
6833	down_MM_1	34020.01369
6837	down_MM_1	34020.01369
6892	down_MM_1	34020.01369
6895	down_MM_1	34020.01369
6925	down_MM_1	34020.01369
7009	down_MM_1	34020.01369
7089	down_MM_1	34020.01369
7165	down_MM_1	34020.01369
7263	down_MM_1	34020.01369
7332	down_MM_1	34020.01369
7466	down_MM_1	34020.01369
7545	down_MM_1	34020.01369
7546	down_MM_1	34020.01369
7593	down_MM_1	34020.01369
7703	down_MM_1	34020.01369
7919	down_MM_1	34020.01369
7982	down_MM_1	34020.01369
8110	down_MM_1	34020.01369
8193	down_MM_1	34020.01369
8527	down_MM_1	34020.01369
8602	down_MM_1	34020.01369
8659	down_MM_1	34020.01369
8718	down_MM_1	34020.01369
8771	down_MM_1	34020.01369
8786	down_MM_1	34020.01369
8906	down_MM_1	34020.01369
8986	down_MM_1	34020.01369
9283	down_MM_1	34020.01369
9284	down_MM_1	34020.01369
9289	down_MM_1	34020.01369
9328	down_MM_1	34020.01369
9369	down_MM_1	34020.01369
9632	down_MM_1	34020.01369
9651	down_MM_1	34020.01369
9667	down_MM_1	34020.01369
9672	down_MM_1	34020.01369
9677	down_MM_1	34020.01369
9781	down_MM_1	34020.01369
9924	down_MM_1	34020.01369
10147	down_MM_1	34020.01369
10485	down_MM_1	34020.01369
10536	down_MM_1	34020.01369
10555	down_MM_1	34020.01369
10577	down_MM_1	34020.01369
10608	down_MM_1	34020.01369
10641	down_MM_1	34020.01369
10715	down_MM_1	34020.01369
10867	down_MM_1	34020.01369
10898	down_MM_1	34020.01369
11031	down_MM_1	34020.01369
11188	down_MM_1	34020.01369
11224	down_MM_1	34020.01369
11252	down_MM_1	34020.01369
11329	down_MM_1	34020.01369
11343	down_MM_1	34020.01369
22823	down_MM_1	34020.01369
22921	down_MM_1	34020.01369
22981	down_MM_1	34020.01369
23086	down_MM_1	34020.01369
23162	down_MM_1	34020.01369
23192	down_MM_1	34020.01369
23199	down_MM_1	34020.01369
23368	down_MM_1	34020.01369
23380	down_MM_1	34020.01369
23413	down_MM_1	34020.01369
23637	down_MM_1	34020.01369
23644	down_MM_1	34020.01369
23654	down_MM_1	34020.01369
23761	down_MM_1	34020.01369
25828	down_MM_1	34020.01369
25837	down_MM_1	34020.01369
25925	down_MM_1	34020.01369
25956	down_MM_1	34020.01369
26119	down_MM_1	34020.01369
26993	down_MM_1	34020.01369
27327	down_MM_1	34020.01369
29990	down_MM_1	34020.01369
29997	down_MM_1	34020.01369
30008	down_MM_1	34020.01369
30827	down_MM_1	34020.01369
50614	down_MM_1	34020.01369
51011	down_MM_1	34020.01369
51160	down_MM_1	34020.01369
51181	down_MM_1	34020.01369
51257	down_MM_1	34020.01369
51474	down_MM_1	34020.01369
51497	down_MM_1	34020.01369
51547	down_MM_1	34020.01369
51760	down_MM_1	34020.01369
53635	down_MM_1	34020.01369
53834	down_MM_1	34020.01369
54039	down_MM_1	34020.01369
54498	down_MM_1	34020.01369
54915	down_MM_1	34020.01369
54923	down_MM_1	34020.01369
55092	down_MM_1	34020.01369
55108	down_MM_1	34020.01369
55139	down_MM_1	34020.01369
55268	down_MM_1	34020.01369
55291	down_MM_1	34020.01369
55603	down_MM_1	34020.01369
55624	down_MM_1	34020.01369
55627	down_MM_1	34020.01369
55716	down_MM_1	34020.01369
55824	down_MM_1	34020.01369
55890	down_MM_1	34020.01369
56751	down_MM_1	34020.01369
56884	down_MM_1	34020.01369
56963	down_MM_1	34020.01369
57348	down_MM_1	34020.01369
57530	down_MM_1	34020.01369
57553	down_MM_1	34020.01369
58190	down_MM_1	34020.01369
58473	down_MM_1	34020.01369
58528	down_MM_1	34020.01369
64093	down_MM_1	34020.01369
64114	down_MM_1	34020.01369
64710	down_MM_1	34020.01369
64753	down_MM_1	34020.01369
64969	down_MM_1	34020.01369
64975	down_MM_1	34020.01369
65057	down_MM_1	34020.01369
79001	down_MM_1	34020.01369
79447	down_MM_1	34020.01369
79587	down_MM_1	34020.01369
79706	down_MM_1	34020.01369
79726	down_MM_1	34020.01369
79891	down_MM_1	34020.01369
80205	down_MM_1	34020.01369
81488	down_MM_1	34020.01369
81545	down_MM_1	34020.01369
81669	down_MM_1	34020.01369
83442	down_MM_1	34020.01369
83698	down_MM_1	34020.01369
83723	down_MM_1	34020.01369
83871	down_MM_1	34020.01369
84152	down_MM_1	34020.01369
84249	down_MM_1	34020.01369
84253	down_MM_1	34020.01369
84532	down_MM_1	34020.01369
89891	down_MM_1	34020.01369
89941	down_MM_1	34020.01369
91012	down_MM_1	34020.01369
93343	down_MM_1	34020.01369
94097	down_MM_1	34020.01369
94121	down_MM_1	34020.01369
112476	down_MM_1	34020.01369
126119	down_MM_1	34020.01369
140823	down_MM_1	34020.01369
149345	down_MM_1	34020.01369
157285	down_MM_1	34020.01369
200186	down_MM_1	34020.01369
253982	down_MM_1	34020.01369
256364	down_MM_1	34020.01369
266727	down_MM_1	34020.01369
283234	down_MM_1	34020.01369
283849	down_MM_1	34020.01369
284339	down_MM_1	34020.01369
404093	down_MM_1	34020.01369
19	down_MM_2	17320.32649
142	down_MM_2	17320.32649
389	down_MM_2	17320.32649
677	down_MM_2	17320.32649
754	down_MM_2	17320.32649
824	down_MM_2	17320.32649
966	down_MM_2	17320.32649
1000	down_MM_2	17320.32649
1191	down_MM_2	17320.32649
1462	down_MM_2	17320.32649
1615	down_MM_2	17320.32649
1622	down_MM_2	17320.32649
1809	down_MM_2	17320.32649
1901	down_MM_2	17320.32649
2040	down_MM_2	17320.32649
2052	down_MM_2	17320.32649
2197	down_MM_2	17320.32649
2308	down_MM_2	17320.32649
2512	down_MM_2	17320.32649
2560	down_MM_2	17320.32649
2653	down_MM_2	17320.32649
2752	down_MM_2	17320.32649
2852	down_MM_2	17320.32649
2913	down_MM_2	17320.32649
3688	down_MM_2	17320.32649
4048	down_MM_2	17320.32649
4267	down_MM_2	17320.32649
4329	down_MM_2	17320.32649
4502	down_MM_2	17320.32649
4651	down_MM_2	17320.32649
4735	down_MM_2	17320.32649
4774	down_MM_2	17320.32649
5166	down_MM_2	17320.32649
5375	down_MM_2	17320.32649
5445	down_MM_2	17320.32649
5495	down_MM_2	17320.32649
5507	down_MM_2	17320.32649
5654	down_MM_2	17320.32649
5720	down_MM_2	17320.32649
5730	down_MM_2	17320.32649
5919	down_MM_2	17320.32649
6143	down_MM_2	17320.32649
6160	down_MM_2	17320.32649
6167	down_MM_2	17320.32649
6181	down_MM_2	17320.32649
6208	down_MM_2	17320.32649
6232	down_MM_2	17320.32649
6263	down_MM_2	17320.32649
6319	down_MM_2	17320.32649
6426	down_MM_2	17320.32649
6649	down_MM_2	17320.32649
7082	down_MM_2	17320.32649
7107	down_MM_2	17320.32649
7159	down_MM_2	17320.32649
7408	down_MM_2	17320.32649
7802	down_MM_2	17320.32649
8099	down_MM_2	17320.32649
8326	down_MM_2	17320.32649
8424	down_MM_2	17320.32649
8473	down_MM_2	17320.32649
8826	down_MM_2	17320.32649
8992	down_MM_2	17320.32649
9013	down_MM_2	17320.32649
9249	down_MM_2	17320.32649
9588	down_MM_2	17320.32649
9741	down_MM_2	17320.32649
9813	down_MM_2	17320.32649
9843	down_MM_2	17320.32649
9873	down_MM_2	17320.32649
10072	down_MM_2	17320.32649
10250	down_MM_2	17320.32649
10253	down_MM_2	17320.32649
10267	down_MM_2	17320.32649
10397	down_MM_2	17320.32649
10467	down_MM_2	17320.32649
10519	down_MM_2	17320.32649
10541	down_MM_2	17320.32649
10768	down_MM_2	17320.32649
10791	down_MM_2	17320.32649
10914	down_MM_2	17320.32649
10974	down_MM_2	17320.32649
10979	down_MM_2	17320.32649
11309	down_MM_2	17320.32649
22836	down_MM_2	17320.32649
22856	down_MM_2	17320.32649
22919	down_MM_2	17320.32649
23022	down_MM_2	17320.32649
23179	down_MM_2	17320.32649
23205	down_MM_2	17320.32649
23541	down_MM_2	17320.32649
23559	down_MM_2	17320.32649
23576	down_MM_2	17320.32649
25840	down_MM_2	17320.32649
29058	down_MM_2	17320.32649
29968	down_MM_2	17320.32649
51088	down_MM_2	17320.32649
51322	down_MM_2	17320.32649
51751	down_MM_2	17320.32649
53342	down_MM_2	17320.32649
54453	down_MM_2	17320.32649
55023	down_MM_2	17320.32649
55256	down_MM_2	17320.32649
55316	down_MM_2	17320.32649
55331	down_MM_2	17320.32649
55652	down_MM_2	17320.32649
55672	down_MM_2	17320.32649
55914	down_MM_2	17320.32649
57007	down_MM_2	17320.32649
57088	down_MM_2	17320.32649
57326	down_MM_2	17320.32649
64756	down_MM_2	17320.32649
64850	down_MM_2	17320.32649
65983	down_MM_2	17320.32649
79602	down_MM_2	17320.32649
79901	down_MM_2	17320.32649
79971	down_MM_2	17320.32649
80777	down_MM_2	17320.32649
81575	down_MM_2	17320.32649
81628	down_MM_2	17320.32649
83604	down_MM_2	17320.32649
83648	down_MM_2	17320.32649
83733	down_MM_2	17320.32649
84059	down_MM_2	17320.32649
84263	down_MM_2	17320.32649
84466	down_MM_2	17320.32649
84886	down_MM_2	17320.32649
84913	down_MM_2	17320.32649
84952	down_MM_2	17320.32649
85315	down_MM_2	17320.32649
114088	down_MM_2	17320.32649
114793	down_MM_2	17320.32649
116154	down_MM_2	17320.32649
129080	down_MM_2	17320.32649
130132	down_MM_2	17320.32649
154661	down_MM_2	17320.32649
154796	down_MM_2	17320.32649
161742	down_MM_2	17320.32649
219654	down_MM_2	17320.32649
220323	down_MM_2	17320.32649
284565	down_MM_2	17320.32649
34	down_MM_3	13127.96547
527	down_MM_3	13127.96547
819	down_MM_3	13127.96547
829	down_MM_3	13127.96547
831	down_MM_3	13127.96547
988	down_MM_3	13127.96547
989	down_MM_3	13127.96547
1350	down_MM_3	13127.96547
1363	down_MM_3	13127.96547
2180	down_MM_3	13127.96547
2224	down_MM_3	13127.96547
2534	down_MM_3	13127.96547
2665	down_MM_3	13127.96547
2771	down_MM_3	13127.96547
3032	down_MM_3	13127.96547
3837	down_MM_3	13127.96547
3843	down_MM_3	13127.96547
3895	down_MM_3	13127.96547
4673	down_MM_3	13127.96547
5315	down_MM_3	13127.96547
5524	down_MM_3	13127.96547
5538	down_MM_3	13127.96547
5621	down_MM_3	13127.96547
5687	down_MM_3	13127.96547
5688	down_MM_3	13127.96547
5701	down_MM_3	13127.96547
5747	down_MM_3	13127.96547
5864	down_MM_3	13127.96547
6129	down_MM_3	13127.96547
6133	down_MM_3	13127.96547
6144	down_MM_3	13127.96547
6606	down_MM_3	13127.96547
6672	down_MM_3	13127.96547
6675	down_MM_3	13127.96547
6741	down_MM_3	13127.96547
6767	down_MM_3	13127.96547
6844	down_MM_3	13127.96547
6921	down_MM_3	13127.96547
7184	down_MM_3	13127.96547
7337	down_MM_3	13127.96547
7531	down_MM_3	13127.96547
7532	down_MM_3	13127.96547
7716	down_MM_3	13127.96547
7846	down_MM_3	13127.96547
7976	down_MM_3	13127.96547
8087	down_MM_3	13127.96547
8661	down_MM_3	13127.96547
8905	down_MM_3	13127.96547
8930	down_MM_3	13127.96547
9215	down_MM_3	13127.96547
9372	down_MM_3	13127.96547
9375	down_MM_3	13127.96547
9550	down_MM_3	13127.96547
9673	down_MM_3	13127.96547
9867	down_MM_3	13127.96547
9868	down_MM_3	13127.96547
10092	down_MM_3	13127.96547
10294	down_MM_3	13127.96547
10376	down_MM_3	13127.96547
10589	down_MM_3	13127.96547
10777	down_MM_3	13127.96547
10787	down_MM_3	13127.96547
10890	down_MM_3	13127.96547
11069	down_MM_3	13127.96547
11231	down_MM_3	13127.96547
22849	down_MM_3	13127.96547
23142	down_MM_3	13127.96547
23648	down_MM_3	13127.96547
25831	down_MM_3	13127.96547
25927	down_MM_3	13127.96547
27068	down_MM_3	13127.96547
27257	down_MM_3	13127.96547
29079	down_MM_3	13127.96547
29979	down_MM_3	13127.96547
51195	down_MM_3	13127.96547
51308	down_MM_3	13127.96547
51567	down_MM_3	13127.96547
51602	down_MM_3	13127.96547
51646	down_MM_3	13127.96547
51660	down_MM_3	13127.96547
54460	down_MM_3	13127.96547
54940	down_MM_3	13127.96547
55884	down_MM_3	13127.96547
56254	down_MM_3	13127.96547
56681	down_MM_3	13127.96547
56889	down_MM_3	13127.96547
64431	down_MM_3	13127.96547
83982	down_MM_3	13127.96547
84162	down_MM_3	13127.96547
90843	down_MM_3	13127.96547
94081	down_MM_3	13127.96547
154215	down_MM_3	13127.96547
253959	down_MM_3	13127.96547
282991	down_MM_3	13127.96547
348094	down_MM_3	13127.96547
445571	down_MM_3	13127.96547
440	down_MM_4	7856.281443
1327	down_MM_4	7856.281443
1329	down_MM_4	7856.281443
1652	down_MM_4	7856.281443
2017	down_MM_4	7856.281443
2026	down_MM_4	7856.281443
2879	down_MM_4	7856.281443
3069	down_MM_4	7856.281443
3241	down_MM_4	7856.281443
3632	down_MM_4	7856.281443
3956	down_MM_4	7856.281443
4061	down_MM_4	7856.281443
4293	down_MM_4	7856.281443
4809	down_MM_4	7856.281443
4884	down_MM_4	7856.281443
5590	down_MM_4	7856.281443
7314	down_MM_4	7856.281443
7732	down_MM_4	7856.281443
7799	down_MM_4	7856.281443
8270	down_MM_4	7856.281443
8497	down_MM_4	7856.281443
9110	down_MM_4	7856.281443
9145	down_MM_4	7856.281443
10134	down_MM_4	7856.281443
10456	down_MM_4	7856.281443
10645	down_MM_4	7856.281443
22827	down_MM_4	7856.281443
23164	down_MM_4	7856.281443
23492	down_MM_4	7856.281443
51079	down_MM_4	7856.281443
51253	down_MM_4	7856.281443
51614	down_MM_4	7856.281443
54958	down_MM_4	7856.281443
55651	down_MM_4	7856.281443
56934	down_MM_4	7856.281443
57095	down_MM_4	7856.281443
63905	down_MM_4	7856.281443
65009	down_MM_4	7856.281443
78986	down_MM_4	7856.281443
79137	down_MM_4	7856.281443
79622	down_MM_4	7856.281443
79791	down_MM_4	7856.281443
84316	down_MM_4	7856.281443
124925	down_MM_4	7856.281443
130733	down_MM_4	7856.281443
140465	down_MM_4	7856.281443
196403	down_MM_4	7856.281443
219738	down_MM_4	7856.281443
254531	down_MM_4	7856.281443
283638	down_MM_4	7856.281443
376267	down_MM_4	7856.281443
20	down_MM_5	6254.483022
288	down_MM_5	6254.483022
333	down_MM_5	6254.483022
347	down_MM_5	6254.483022
745	down_MM_5	6254.483022
825	down_MM_5	6254.483022
928	down_MM_5	6254.483022
933	down_MM_5	6254.483022
950	down_MM_5	6254.483022
1124	down_MM_5	6254.483022
1267	down_MM_5	6254.483022
1287	down_MM_5	6254.483022
1307	down_MM_5	6254.483022
1786	down_MM_5	6254.483022
1827	down_MM_5	6254.483022
1902	down_MM_5	6254.483022
3021	down_MM_5	6254.483022
3306	down_MM_5	6254.483022
3720	down_MM_5	6254.483022
3920	down_MM_5	6254.483022
4099	down_MM_5	6254.483022
4118	down_MM_5	6254.483022
4124	down_MM_5	6254.483022
4891	down_MM_5	6254.483022
5010	down_MM_5	6254.483022
5129	down_MM_5	6254.483022
5168	down_MM_5	6254.483022
5354	down_MM_5	6254.483022
5653	down_MM_5	6254.483022
6035	down_MM_5	6254.483022
6242	down_MM_5	6254.483022
6430	down_MM_5	6254.483022
6457	down_MM_5	6254.483022
6888	down_MM_5	6254.483022
6900	down_MM_5	6254.483022
7018	down_MM_5	6254.483022
7456	down_MM_5	6254.483022
8495	down_MM_5	6254.483022
9354	down_MM_5	6254.483022
9380	down_MM_5	6254.483022
9448	down_MM_5	6254.483022
9638	down_MM_5	6254.483022
9725	down_MM_5	6254.483022
9728	down_MM_5	6254.483022
9846	down_MM_5	6254.483022
9877	down_MM_5	6254.483022
10215	down_MM_5	6254.483022
10226	down_MM_5	6254.483022
10521	down_MM_5	6254.483022
10749	down_MM_5	6254.483022
11145	down_MM_5	6254.483022
23048	down_MM_5	6254.483022
23126	down_MM_5	6254.483022
23127	down_MM_5	6254.483022
23233	down_MM_5	6254.483022
23313	down_MM_5	6254.483022
23360	down_MM_5	6254.483022
23500	down_MM_5	6254.483022
24139	down_MM_5	6254.483022
25932	down_MM_5	6254.483022
26022	down_MM_5	6254.483022
26249	down_MM_5	6254.483022
27332	down_MM_5	6254.483022
30812	down_MM_5	6254.483022
51090	down_MM_5	6254.483022
51148	down_MM_5	6254.483022
51704	down_MM_5	6254.483022
54443	down_MM_5	6254.483022
54820	down_MM_5	6254.483022
55819	down_MM_5	6254.483022
56650	down_MM_5	6254.483022
57467	down_MM_5	6254.483022
57471	down_MM_5	6254.483022
57475	down_MM_5	6254.483022
57509	down_MM_5	6254.483022
57698	down_MM_5	6254.483022
58480	down_MM_5	6254.483022
60484	down_MM_5	6254.483022
63895	down_MM_5	6254.483022
64856	down_MM_5	6254.483022
79152	down_MM_5	6254.483022
80303	down_MM_5	6254.483022
83475	down_MM_5	6254.483022
83543	down_MM_5	6254.483022
83700	down_MM_5	6254.483022
85449	down_MM_5	6254.483022
93643	down_MM_5	6254.483022
94274	down_MM_5	6254.483022
124222	down_MM_5	6254.483022
152007	down_MM_5	6254.483022
159195	down_MM_5	6254.483022
338328	down_MM_5	6254.483022
400961	down_MM_5	6254.483022
539	down_MM_6	4653.98196
667	down_MM_6	4653.98196
1353	down_MM_6	4653.98196
1778	down_MM_6	4653.98196
2562	down_MM_6	4653.98196
2971	down_MM_6	4653.98196
3184	down_MM_6	4653.98196
3313	down_MM_6	4653.98196
3727	down_MM_6	4653.98196
3745	down_MM_6	4653.98196
4090	down_MM_6	4653.98196
4217	down_MM_6	4653.98196
4782	down_MM_6	4653.98196
5036	down_MM_6	4653.98196
5437	down_MM_6	4653.98196
5515	down_MM_6	4653.98196
5705	down_MM_6	4653.98196
5764	down_MM_6	4653.98196
5786	down_MM_6	4653.98196
6152	down_MM_6	4653.98196
6323	down_MM_6	4653.98196
7307	down_MM_6	4653.98196
7328	down_MM_6	4653.98196
7528	down_MM_6	4653.98196
10910	down_MM_6	4653.98196
22872	down_MM_6	4653.98196
23208	down_MM_6	4653.98196
23462	down_MM_6	4653.98196
25936	down_MM_6	4653.98196
26040	down_MM_6	4653.98196
26100	down_MM_6	4653.98196
26135	down_MM_6	4653.98196
26234	down_MM_6	4653.98196
27246	down_MM_6	4653.98196
51188	down_MM_6	4653.98196
51315	down_MM_6	4653.98196
51504	down_MM_6	4653.98196
51592	down_MM_6	4653.98196
54843	down_MM_6	4653.98196
55591	down_MM_6	4653.98196
55599	down_MM_6	4653.98196
55683	down_MM_6	4653.98196
56900	down_MM_6	4653.98196
56977	down_MM_6	4653.98196
57149	down_MM_6	4653.98196
57590	down_MM_6	4653.98196
64061	down_MM_6	4653.98196
65110	down_MM_6	4653.98196
79699	down_MM_6	4653.98196
79718	down_MM_6	4653.98196
84064	down_MM_6	4653.98196
163882	down_MM_6	4653.98196
219771	down_MM_6	4653.98196
387680	down_MM_6	4653.98196
387893	down_MM_6	4653.98196
331	down_MM_7	4652.409623
800	down_MM_7	4652.409623
1488	down_MM_7	4652.409623
2194	down_MM_7	4652.409623
2583	down_MM_7	4652.409623
2767	down_MM_7	4652.409623
2902	down_MM_7	4652.409623
4130	down_MM_7	4652.409623
4601	down_MM_7	4652.409623
4664	down_MM_7	4652.409623
5451	down_MM_7	4652.409623
5522	down_MM_7	4652.409623
5579	down_MM_7	4652.409623
5702	down_MM_7	4652.409623
5775	down_MM_7	4652.409623
5800	down_MM_7	4652.409623
6182	down_MM_7	4652.409623
6192	down_MM_7	4652.409623
6305	down_MM_7	4652.409623
7529	down_MM_7	4652.409623
7644	down_MM_7	4652.409623
7707	down_MM_7	4652.409623
8364	down_MM_7	4652.409623
9662	down_MM_7	4652.409623
9686	down_MM_7	4652.409623
9783	down_MM_7	4652.409623
9905	down_MM_7	4652.409623
10106	down_MM_7	4652.409623
10611	down_MM_7	4652.409623
22834	down_MM_7	4652.409623
22901	down_MM_7	4652.409623
23404	down_MM_7	4652.409623
23499	down_MM_7	4652.409623
23608	down_MM_7	4652.409623
25999	down_MM_7	4652.409623
26580	down_MM_7	4652.409623
27161	down_MM_7	4652.409623
27344	down_MM_7	4652.409623
29903	down_MM_7	4652.409623
51111	down_MM_7	4652.409623
51154	down_MM_7	4652.409623
51286	down_MM_7	4652.409623
51398	down_MM_7	4652.409623
51466	down_MM_7	4652.409623
51588	down_MM_7	4652.409623
54890	down_MM_7	4652.409623
55149	down_MM_7	4652.409623
55294	down_MM_7	4652.409623
55321	down_MM_7	4652.409623
55333	down_MM_7	4652.409623
55623	down_MM_7	4652.409623
57563	down_MM_7	4652.409623
58499	down_MM_7	4652.409623
63897	down_MM_7	4652.409623
63929	down_MM_7	4652.409623
64841	down_MM_7	4652.409623
79788	down_MM_7	4652.409623
80023	down_MM_7	4652.409623
80097	down_MM_7	4652.409623
83605	down_MM_7	4652.409623
83737	down_MM_7	4652.409623
84765	down_MM_7	4652.409623
84869	down_MM_7	4652.409623
84893	down_MM_7	4652.409623
90007	down_MM_7	4652.409623
126299	down_MM_7	4652.409623
127281	down_MM_7	4652.409623
142679	down_MM_7	4652.409623
146857	down_MM_7	4652.409623
147687	down_MM_7	4652.409623
163049	down_MM_7	4652.409623
200315	down_MM_7	4652.409623
252839	down_MM_7	4652.409623
259217	down_MM_7	4652.409623
482	down_MM_8	4282.658475
785	down_MM_8	4282.658475
869	down_MM_8	4282.658475
1187	down_MM_8	4282.658475
1783	down_MM_8	4282.658475
2010	down_MM_8	4282.658475
2734	down_MM_8	4282.658475
4848	down_MM_8	4282.658475
5170	down_MM_8	4282.658475
5332	down_MM_8	4282.658475
5423	down_MM_8	4282.658475
5813	down_MM_8	4282.658475
6731	down_MM_8	4282.658475
7025	down_MM_8	4282.658475
7148	down_MM_8	4282.658475
7378	down_MM_8	4282.658475
7994	down_MM_8	4282.658475
8045	down_MM_8	4282.658475
8320	down_MM_8	4282.658475
8681	down_MM_8	4282.658475
8777	down_MM_8	4282.658475
9295	down_MM_8	4282.658475
9671	down_MM_8	4282.658475
9762	down_MM_8	4282.658475
9805	down_MM_8	4282.658475
9994	down_MM_8	4282.658475
10098	down_MM_8	4282.658475
10781	down_MM_8	4282.658475
10938	down_MM_8	4282.658475
22982	down_MM_8	4282.658475
23468	down_MM_8	4282.658475
26065	down_MM_8	4282.658475
26986	down_MM_8	4282.658475
50717	down_MM_8	4282.658475
50863	down_MM_8	4282.658475
51209	down_MM_8	4282.658475
51341	down_MM_8	4282.658475
51742	down_MM_8	4282.658475
54606	down_MM_8	4282.658475
54764	down_MM_8	4282.658475
55501	down_MM_8	4282.658475
55761	down_MM_8	4282.658475
56987	down_MM_8	4282.658475
57060	down_MM_8	4282.658475
57447	down_MM_8	4282.658475
80233	down_MM_8	4282.658475
83714	down_MM_8	4282.658475
84939	down_MM_8	4282.658475
91683	down_MM_8	4282.658475
152485	down_MM_8	4282.658475
158158	down_MM_8	4282.658475
171023	down_MM_8	4282.658475
219287	down_MM_8	4282.658475
252995	down_MM_8	4282.658475
284004	down_MM_8	4282.658475
326624	down_MM_8	4282.658475
29	down_MM_9	3446.991148
311	down_MM_9	3446.991148
576	down_MM_9	3446.991148
1175	down_MM_9	3446.991148
1397	down_MM_9	3446.991148
1838	down_MM_9	3446.991148
1949	down_MM_9	3446.991148
2039	down_MM_9	3446.991148
2134	down_MM_9	3446.991148
4282	down_MM_9	3446.991148
5595	down_MM_9	3446.991148
5798	down_MM_9	3446.991148
6456	down_MM_9	3446.991148
7087	down_MM_9	3446.991148
7781	down_MM_9	3446.991148
8437	down_MM_9	3446.991148
8454	down_MM_9	3446.991148
10126	down_MM_9	3446.991148
10694	down_MM_9	3446.991148
23416	down_MM_9	3446.991148
23787	down_MM_9	3446.991148
30818	down_MM_9	3446.991148
51155	down_MM_9	3446.991148
54386	down_MM_9	3446.991148
54550	down_MM_9	3446.991148
55885	down_MM_9	3446.991148
56521	down_MM_9	3446.991148
57611	down_MM_9	3446.991148
84321	down_MM_9	3446.991148
85352	down_MM_9	3446.991148
170261	down_MM_9	3446.991148
285093	down_MM_9	3446.991148
1312	down_MMCluster_0
1891	down_MMCluster_0
2002	down_MMCluster_0
3705	down_MMCluster_0
6789	down_MMCluster_0
6833	down_MMCluster_0
7466	down_MMCluster_0
7982	down_MMCluster_0
8906	down_MMCluster_0
23126	down_MMCluster_0
23246	down_MMCluster_0
23524	down_MMCluster_0
25956	down_MMCluster_0
51160	down_MMCluster_0
51497	down_MMCluster_0
54963	down_MMCluster_0
55291	down_MMCluster_0
64969	down_MMCluster_0
84530	down_MMCluster_0
124446	down_MMCluster_0
728294	down_MMCluster_0
667	down_MMCluster_1
2130	down_MMCluster_1
2224	down_MMCluster_1
2534	down_MMCluster_1
2771	down_MMCluster_1
2782	down_MMCluster_1
2971	down_MMCluster_1
3184	down_MMCluster_1
5688	down_MMCluster_1
5705	down_MMCluster_1
6902	down_MMCluster_1
7307	down_MMCluster_1
7337	down_MMCluster_1
7528	down_MMCluster_1
7976	down_MMCluster_1
9016	down_MMCluster_1
10589	down_MMCluster_1
10910	down_MMCluster_1
22872	down_MMCluster_1
23476	down_MMCluster_1
23504	down_MMCluster_1
25831	down_MMCluster_1
29796	down_MMCluster_1
51187	down_MMCluster_1
51188	down_MMCluster_1
51504	down_MMCluster_1
57118	down_MMCluster_1
79718	down_MMCluster_1
80790	down_MMCluster_1
94081	down_MMCluster_1
131408	down_MMCluster_1
219771	down_MMCluster_1
293	down_MMCluster_10
2109	down_MMCluster_10
2356	down_MMCluster_10
2580	down_MMCluster_10
3241	down_MMCluster_10
3785	down_MMCluster_10
4728	down_MMCluster_10
5064	down_MMCluster_10
5335	down_MMCluster_10
5348	down_MMCluster_10
5425	down_MMCluster_10
5595	down_MMCluster_10
5699	down_MMCluster_10
6499	down_MMCluster_10
7703	down_MMCluster_10
8663	down_MMCluster_10
8786	down_MMCluster_10
9369	down_MMCluster_10
9672	down_MMCluster_10
9901	down_MMCluster_10
10456	down_MMCluster_10
10585	down_MMCluster_10
23162	down_MMCluster_10
23413	down_MMCluster_10
23644	down_MMCluster_10
23705	down_MMCluster_10
25828	down_MMCluster_10
51011	down_MMCluster_10
51760	down_MMCluster_10
53635	down_MMCluster_10
54386	down_MMCluster_10
79891	down_MMCluster_10
83723	down_MMCluster_10
84253	down_MMCluster_10
84310	down_MMCluster_10
89891	down_MMCluster_10
140823	down_MMCluster_10
196403	down_MMCluster_10
29	down_MMCluster_11
534	down_MMCluster_11
826	down_MMCluster_11
1612	down_MMCluster_11
1949	down_MMCluster_11
3015	down_MMCluster_11
4293	down_MMCluster_11
4692	down_MMCluster_11
5048	down_MMCluster_11
5602	down_MMCluster_11
5799	down_MMCluster_11
8874	down_MMCluster_11
8938	down_MMCluster_11
9168	down_MMCluster_11
9915	down_MMCluster_11
22903	down_MMCluster_11
23327	down_MMCluster_11
23362	down_MMCluster_11
23369	down_MMCluster_11
55885	down_MMCluster_11
56521	down_MMCluster_11
83643	down_MMCluster_11
170261	down_MMCluster_11
254778	down_MMCluster_11
288	down_MMCluster_12
928	down_MMCluster_12
950	down_MMCluster_12
1902	down_MMCluster_12
3306	down_MMCluster_12
3920	down_MMCluster_12
4864	down_MMCluster_12
5354	down_MMCluster_12
5495	down_MMCluster_12
8349	down_MMCluster_12
9877	down_MMCluster_12
10521	down_MMCluster_12
11145	down_MMCluster_12
23048	down_MMCluster_12
23233	down_MMCluster_12
23387	down_MMCluster_12
25932	down_MMCluster_12
27332	down_MMCluster_12
51090	down_MMCluster_12
55323	down_MMCluster_12
57509	down_MMCluster_12
58480	down_MMCluster_12
83700	down_MMCluster_12
342035	down_MMCluster_12
120	down_MMCluster_13
6171	down_MMCluster_13
6785	down_MMCluster_13
6860	down_MMCluster_13
7267	down_MMCluster_13
8927	down_MMCluster_13
9847	down_MMCluster_13
9927	down_MMCluster_13
23462	down_MMCluster_13
54843	down_MMCluster_13
55959	down_MMCluster_13
60680	down_MMCluster_13
64710	down_MMCluster_13
65110	down_MMCluster_13
80020	down_MMCluster_13
80762	down_MMCluster_13
831	down_MMCluster_14
1385	down_MMCluster_14
2181	down_MMCluster_14
2258	down_MMCluster_14
2571	down_MMCluster_14
3190	down_MMCluster_14
3945	down_MMCluster_14
4697	down_MMCluster_14
4698	down_MMCluster_14
5051	down_MMCluster_14
5122	down_MMCluster_14
5360	down_MMCluster_14
5621	down_MMCluster_14
5701	down_MMCluster_14
5805	down_MMCluster_14
6160	down_MMCluster_14
6620	down_MMCluster_14
7278	down_MMCluster_14
7341	down_MMCluster_14
7516	down_MMCluster_14
7695	down_MMCluster_14
9097	down_MMCluster_14
9107	down_MMCluster_14
9550	down_MMCluster_14
9637	down_MMCluster_14
9693	down_MMCluster_14
9729	down_MMCluster_14
9966	down_MMCluster_14
10376	down_MMCluster_14
10926	down_MMCluster_14
11280	down_MMCluster_14
25994	down_MMCluster_14
27069	down_MMCluster_14
29058	down_MMCluster_14
51371	down_MMCluster_14
51426	down_MMCluster_14
51449	down_MMCluster_14
51510	down_MMCluster_14
51643	down_MMCluster_14
54805	down_MMCluster_14
55033	down_MMCluster_14
55207	down_MMCluster_14
55744	down_MMCluster_14
57609	down_MMCluster_14
64168	down_MMCluster_14
64431	down_MMCluster_14
64776	down_MMCluster_14
64789	down_MMCluster_14
64897	down_MMCluster_14
79157	down_MMCluster_14
79980	down_MMCluster_14
80264	down_MMCluster_14
80335	down_MMCluster_14
84084	down_MMCluster_14
84525	down_MMCluster_14
90338	down_MMCluster_14
90624	down_MMCluster_14
112942	down_MMCluster_14
113201	down_MMCluster_14
126070	down_MMCluster_14
134553	down_MMCluster_14
136051	down_MMCluster_14
139422	down_MMCluster_14
284047	down_MMCluster_14
285676	down_MMCluster_14
339175	down_MMCluster_14
348995	down_MMCluster_14
539	down_MMCluster_15
2738	down_MMCluster_15
2873	down_MMCluster_15
3035	down_MMCluster_15
4217	down_MMCluster_15
5476	down_MMCluster_15
5702	down_MMCluster_15
7707	down_MMCluster_15
8364	down_MMCluster_15
8681	down_MMCluster_15
9994	down_MMCluster_15
26100	down_MMCluster_15
27246	down_MMCluster_15
55031	down_MMCluster_15
55591	down_MMCluster_15
65057	down_MMCluster_15
988	down_MMCluster_16
1138	down_MMCluster_16
2591	down_MMCluster_16
2781	down_MMCluster_16
3895	down_MMCluster_16
5515	down_MMCluster_16
5538	down_MMCluster_16
5829	down_MMCluster_16
6170	down_MMCluster_16
6500	down_MMCluster_16
6672	down_MMCluster_16
7280	down_MMCluster_16
7447	down_MMCluster_16
8548	down_MMCluster_16
9211	down_MMCluster_16
9375	down_MMCluster_16
9406	down_MMCluster_16
9698	down_MMCluster_16
9891	down_MMCluster_16
9892	down_MMCluster_16
10294	down_MMCluster_16
10296	down_MMCluster_16
10627	down_MMCluster_16
10638	down_MMCluster_16
11059	down_MMCluster_16
11168	down_MMCluster_16
22908	down_MMCluster_16
22931	down_MMCluster_16
27020	down_MMCluster_16
27072	down_MMCluster_16
29979	down_MMCluster_16
51144	down_MMCluster_16
51478	down_MMCluster_16
51602	down_MMCluster_16
51646	down_MMCluster_16
54965	down_MMCluster_16
55605	down_MMCluster_16
55749	down_MMCluster_16
57498	down_MMCluster_16
64417	down_MMCluster_16
84162	down_MMCluster_16
90634	down_MMCluster_16
140597	down_MMCluster_16
150590	down_MMCluster_16
154661	down_MMCluster_16
221786	down_MMCluster_16
253959	down_MMCluster_16
283807	down_MMCluster_16
340547	down_MMCluster_16
348094	down_MMCluster_16
445571	down_MMCluster_16
816	down_MMCluster_2
2010	down_MMCluster_2
2734	down_MMCluster_2
5813	down_MMCluster_2
7025	down_MMCluster_2
7332	down_MMCluster_2
7378	down_MMCluster_2
9677	down_MMCluster_2
9762	down_MMCluster_2
10098	down_MMCluster_2
23368	down_MMCluster_2
23468	down_MMCluster_2
51341	down_MMCluster_2
54606	down_MMCluster_2
55501	down_MMCluster_2
83719	down_MMCluster_2
219287	down_MMCluster_2
252995	down_MMCluster_2
1666	down_MMCluster_3
3688	down_MMCluster_3
4124	down_MMCluster_3
5720	down_MMCluster_3
6391	down_MMCluster_3
6595	down_MMCluster_3
6867	down_MMCluster_3
7082	down_MMCluster_3
9380	down_MMCluster_3
9782	down_MMCluster_3
10250	down_MMCluster_3
22919	down_MMCluster_3
23014	down_MMCluster_3
27086	down_MMCluster_3
29896	down_MMCluster_3
51439	down_MMCluster_3
55023	down_MMCluster_3
55082	down_MMCluster_3
55316	down_MMCluster_3
55769	down_MMCluster_3
58517	down_MMCluster_3
84466	down_MMCluster_3
89796	down_MMCluster_3
114876	down_MMCluster_3
440	down_MMCluster_4
475	down_MMCluster_4
1351	down_MMCluster_4
2017	down_MMCluster_4
2597	down_MMCluster_4
4061	down_MMCluster_4
4809	down_MMCluster_4
4884	down_MMCluster_4
5590	down_MMCluster_4
6923	down_MMCluster_4
10134	down_MMCluster_4
10574	down_MMCluster_4
11007	down_MMCluster_4
22895	down_MMCluster_4
23164	down_MMCluster_4
23352	down_MMCluster_4
29964	down_MMCluster_4
51079	down_MMCluster_4
54958	down_MMCluster_4
57136	down_MMCluster_4
63905	down_MMCluster_4
65009	down_MMCluster_4
65123	down_MMCluster_4
79137	down_MMCluster_4
79622	down_MMCluster_4
84316	down_MMCluster_4
376267	down_MMCluster_4
1200	down_MMCluster_5
1951	down_MMCluster_5
3691	down_MMCluster_5
4478	down_MMCluster_5
5166	down_MMCluster_5
6385	down_MMCluster_5
7263	down_MMCluster_5
8718	down_MMCluster_5
9924	down_MMCluster_5
10536	down_MMCluster_5
10628	down_MMCluster_5
22874	down_MMCluster_5
23332	down_MMCluster_5
29990	down_MMCluster_5
30008	down_MMCluster_5
51257	down_MMCluster_5
57553	down_MMCluster_5
284339	down_MMCluster_5
1496	down_MMCluster_6
1809	down_MMCluster_6
2653	down_MMCluster_6
3751	down_MMCluster_6
4140	down_MMCluster_6
5501	down_MMCluster_6
5911	down_MMCluster_6
6451	down_MMCluster_6
6817	down_MMCluster_6
7514	down_MMCluster_6
8031	down_MMCluster_6
8404	down_MMCluster_6
8473	down_MMCluster_6
9741	down_MMCluster_6
9774	down_MMCluster_6
10890	down_MMCluster_6
11037	down_MMCluster_6
11275	down_MMCluster_6
23015	down_MMCluster_6
23158	down_MMCluster_6
23236	down_MMCluster_6
23768	down_MMCluster_6
26353	down_MMCluster_6
55884	down_MMCluster_6
57687	down_MMCluster_6
79027	down_MMCluster_6
144363	down_MMCluster_6
145773	down_MMCluster_6
800	down_MMCluster_7
4090	down_MMCluster_7
4782	down_MMCluster_7
7520	down_MMCluster_7
7919	down_MMCluster_7
9013	down_MMCluster_7
26040	down_MMCluster_7
26135	down_MMCluster_7
51315	down_MMCluster_7
51592	down_MMCluster_7
55294	down_MMCluster_7
55599	down_MMCluster_7
79699	down_MMCluster_7
81545	down_MMCluster_7
114088	down_MMCluster_7
387893	down_MMCluster_7
311	down_MMCluster_8
1397	down_MMCluster_8
1652	down_MMCluster_8
3754	down_MMCluster_8
3831	down_MMCluster_8
4738	down_MMCluster_8
5691	down_MMCluster_8
5694	down_MMCluster_8
6252	down_MMCluster_8
6456	down_MMCluster_8
7417	down_MMCluster_8
8270	down_MMCluster_8
9145	down_MMCluster_8
9555	down_MMCluster_8
9645	down_MMCluster_8
10055	down_MMCluster_8
10487	down_MMCluster_8
23057	down_MMCluster_8
27089	down_MMCluster_8
51155	down_MMCluster_8
51253	down_MMCluster_8
51693	down_MMCluster_8
55246	down_MMCluster_8
55651	down_MMCluster_8
56934	down_MMCluster_8
79683	down_MMCluster_8
81572	down_MMCluster_8
84321	down_MMCluster_8
219738	down_MMCluster_8
1629	down_MMCluster_9
1917	down_MMCluster_9
5518	down_MMCluster_9
6712	down_MMCluster_9
8672	down_MMCluster_9
9295	down_MMCluster_9
22924	down_MMCluster_9
23208	down_MMCluster_9
23637	down_MMCluster_9
25999	down_MMCluster_9
26580	down_MMCluster_9
27161	down_MMCluster_9
50614	down_MMCluster_9
51307	down_MMCluster_9
51588	down_MMCluster_9
54890	down_MMCluster_9
91683	down_MMCluster_9
374291	down_MMCluster_9
387680	down_MMCluster_9
404093	down_MMCluster_9
240	up_MM_0	53421.82777
488	up_MM_0	53421.82777
523	up_MM_0	53421.82777
534	up_MM_0	53421.82777
801	up_MM_0	53421.82777
869	up_MM_0	53421.82777
994	up_MM_0	53421.82777
1013	up_MM_0	53421.82777
1187	up_MM_0	53421.82777
1291	up_MM_0	53421.82777
1294	up_MM_0	53421.82777
1974	up_MM_0	53421.82777
2017	up_MM_0	53421.82777
2176	up_MM_0	53421.82777
2196	up_MM_0	53421.82777
2287	up_MM_0	53421.82777
2532	up_MM_0	53421.82777
2554	up_MM_0	53421.82777
2563	up_MM_0	53421.82777
2580	up_MM_0	53421.82777
2744	up_MM_0	53421.82777
2802	up_MM_0	53421.82777
2905	up_MM_0	53421.82777
3146	up_MM_0	53421.82777
3189	up_MM_0	53421.82777
3299	up_MM_0	53421.82777
3632	up_MM_0	53421.82777
3708	up_MM_0	53421.82777
3751	up_MM_0	53421.82777
3785	up_MM_0	53421.82777
3843	up_MM_0	53421.82777
3845	up_MM_0	53421.82777
3911	up_MM_0	53421.82777
3983	up_MM_0	53421.82777
4141	up_MM_0	53421.82777
4157	up_MM_0	53421.82777
4211	up_MM_0	53421.82777
4591	up_MM_0	53421.82777
4661	up_MM_0	53421.82777
4670	up_MM_0	53421.82777
4675	up_MM_0	53421.82777
4710	up_MM_0	53421.82777
4832	up_MM_0	53421.82777
4919	up_MM_0	53421.82777
5050	up_MM_0	53421.82777
5080	up_MM_0	53421.82777
5310	up_MM_0	53421.82777
5332	up_MM_0	53421.82777
5335	up_MM_0	53421.82777
5394	up_MM_0	53421.82777
5567	up_MM_0	53421.82777
5569	up_MM_0	53421.82777
5604	up_MM_0	53421.82777
5910	up_MM_0	53421.82777
5921	up_MM_0	53421.82777
6046	up_MM_0	53421.82777
6252	up_MM_0	53421.82777
6430	up_MM_0	53421.82777
6447	up_MM_0	53421.82777
6456	up_MM_0	53421.82777
6500	up_MM_0	53421.82777
6595	up_MM_0	53421.82777
6616	up_MM_0	53421.82777
6625	up_MM_0	53421.82777
6675	up_MM_0	53421.82777
6741	up_MM_0	53421.82777
6829	up_MM_0	53421.82777
6833	up_MM_0	53421.82777
6895	up_MM_0	53421.82777
7089	up_MM_0	53421.82777
7165	up_MM_0	53421.82777
7280	up_MM_0	53421.82777
7388	up_MM_0	53421.82777
7419	up_MM_0	53421.82777
7703	up_MM_0	53421.82777
7732	up_MM_0	53421.82777
7763	up_MM_0	53421.82777
7881	up_MM_0	53421.82777
7919	up_MM_0	53421.82777
7982	up_MM_0	53421.82777
8522	up_MM_0	53421.82777
8527	up_MM_0	53421.82777
8602	up_MM_0	53421.82777
8681	up_MM_0	53421.82777
8706	up_MM_0	53421.82777
8718	up_MM_0	53421.82777
8786	up_MM_0	53421.82777
8863	up_MM_0	53421.82777
8906	up_MM_0	53421.82777
8971	up_MM_0	53421.82777
8986	up_MM_0	53421.82777
9110	up_MM_0	53421.82777
9240	up_MM_0	53421.82777
9270	up_MM_0	53421.82777
9406	up_MM_0	53421.82777
9632	up_MM_0	53421.82777
9667	up_MM_0	53421.82777
9671	up_MM_0	53421.82777
9677	up_MM_0	53421.82777
9774	up_MM_0	53421.82777
9781	up_MM_0	53421.82777
9782	up_MM_0	53421.82777
9892	up_MM_0	53421.82777
9901	up_MM_0	53421.82777
9908	up_MM_0	53421.82777
9924	up_MM_0	53421.82777
10147	up_MM_0	53421.82777
10181	up_MM_0	53421.82777
10236	up_MM_0	53421.82777
10289	up_MM_0	53421.82777
10585	up_MM_0	53421.82777
10608	up_MM_0	53421.82777
10694	up_MM_0	53421.82777
10867	up_MM_0	53421.82777
10915	up_MM_0	53421.82777
10938	up_MM_0	53421.82777
10962	up_MM_0	53421.82777
10971	up_MM_0	53421.82777
11188	up_MM_0	53421.82777
22903	up_MM_0	53421.82777
23013	up_MM_0	53421.82777
23015	up_MM_0	53421.82777
23057	up_MM_0	53421.82777
23086	up_MM_0	53421.82777
23126	up_MM_0	53421.82777
23136	up_MM_0	53421.82777
23158	up_MM_0	53421.82777
23192	up_MM_0	53421.82777
23199	up_MM_0	53421.82777
23277	up_MM_0	53421.82777
23301	up_MM_0	53421.82777
23362	up_MM_0	53421.82777
23379	up_MM_0	53421.82777
23524	up_MM_0	53421.82777
23588	up_MM_0	53421.82777
23644	up_MM_0	53421.82777
23654	up_MM_0	53421.82777
25831	up_MM_0	53421.82777
25956	up_MM_0	53421.82777
25977	up_MM_0	53421.82777
27327	up_MM_0	53421.82777
29978	up_MM_0	53421.82777
29990	up_MM_0	53421.82777
30827	up_MM_0	53421.82777
51299	up_MM_0	53421.82777
51474	up_MM_0	53421.82777
51497	up_MM_0	53421.82777
51534	up_MM_0	53421.82777
51547	up_MM_0	53421.82777
51602	up_MM_0	53421.82777
53635	up_MM_0	53421.82777
54039	up_MM_0	53421.82777
54749	up_MM_0	53421.82777
54923	up_MM_0	53421.82777
54963	up_MM_0	53421.82777
55082	up_MM_0	53421.82777
55139	up_MM_0	53421.82777
55268	up_MM_0	53421.82777
55291	up_MM_0	53421.82777
55501	up_MM_0	53421.82777
55627	up_MM_0	53421.82777
55638	up_MM_0	53421.82777
55810	up_MM_0	53421.82777
55890	up_MM_0	53421.82777
56521	up_MM_0	53421.82777
56997	up_MM_0	53421.82777
57136	up_MM_0	53421.82777
57468	up_MM_0	53421.82777
57530	up_MM_0	53421.82777
57553	up_MM_0	53421.82777
57586	up_MM_0	53421.82777
57687	up_MM_0	53421.82777
64112	up_MM_0	53421.82777
64753	up_MM_0	53421.82777
64969	up_MM_0	53421.82777
79027	up_MM_0	53421.82777
79587	up_MM_0	53421.82777
79726	up_MM_0	53421.82777
79791	up_MM_0	53421.82777
80279	up_MM_0	53421.82777
81669	up_MM_0	53421.82777
81689	up_MM_0	53421.82777
83642	up_MM_0	53421.82777
83723	up_MM_0	53421.82777
84530	up_MM_0	53421.82777
89941	up_MM_0	53421.82777
91012	up_MM_0	53421.82777
92715	up_MM_0	53421.82777
92737	up_MM_0	53421.82777
126129	up_MM_0	53421.82777
132204	up_MM_0	53421.82777
135112	up_MM_0	53421.82777
139065	up_MM_0	53421.82777
158471	up_MM_0	53421.82777
200186	up_MM_0	53421.82777
252995	up_MM_0	53421.82777
253959	up_MM_0	53421.82777
256586	up_MM_0	53421.82777
266727	up_MM_0	53421.82777
326624	up_MM_0	53421.82777
339451	up_MM_0	53421.82777
340543	up_MM_0	53421.82777
262	up_MM_1	9355.294755
478	up_MM_1	9355.294755
515	up_MM_1	9355.294755
522	up_MM_1	9355.294755
664	up_MM_1	9355.294755
805	up_MM_1	9355.294755
829	up_MM_1	9355.294755
831	up_MM_1	9355.294755
1173	up_MM_1	9355.294755
1213	up_MM_1	9355.294755
1495	up_MM_1	9355.294755
1759	up_MM_1	9355.294755
1917	up_MM_1	9355.294755
2036	up_MM_1	9355.294755
2258	up_MM_1	9355.294755
2483	up_MM_1	9355.294755
2665	up_MM_1	9355.294755
3091	up_MM_1	9355.294755
3098	up_MM_1	9355.294755
3398	up_MM_1	9355.294755
4130	up_MM_1	9355.294755
4677	up_MM_1	9355.294755
4698	up_MM_1	9355.294755
4900	up_MM_1	9355.294755
5122	up_MM_1	9355.294755
5128	up_MM_1	9355.294755
5315	up_MM_1	9355.294755
5412	up_MM_1	9355.294755
5515	up_MM_1	9355.294755
5521	up_MM_1	9355.294755
5579	up_MM_1	9355.294755
5687	up_MM_1	9355.294755
5701	up_MM_1	9355.294755
5805	up_MM_1	9355.294755
5860	up_MM_1	9355.294755
5931	up_MM_1	9355.294755
6434	up_MM_1	9355.294755
6606	up_MM_1	9355.294755
6782	up_MM_1	9355.294755
6990	up_MM_1	9355.294755
7114	up_MM_1	9355.294755
7411	up_MM_1	9355.294755
7447	up_MM_1	9355.294755
7531	up_MM_1	9355.294755
7532	up_MM_1	9355.294755
7976	up_MM_1	9355.294755
8443	up_MM_1	9355.294755
9211	up_MM_1	9355.294755
9296	up_MM_1	9355.294755
9377	up_MM_1	9355.294755
9456	up_MM_1	9355.294755
9637	up_MM_1	9355.294755
9673	up_MM_1	9355.294755
9689	up_MM_1	9355.294755
9783	up_MM_1	9355.294755
9821	up_MM_1	9355.294755
9868	up_MM_1	9355.294755
9891	up_MM_1	9355.294755
10150	up_MM_1	9355.294755
10231	up_MM_1	9355.294755
10244	up_MM_1	9355.294755
10294	up_MM_1	9355.294755
10296	up_MM_1	9355.294755
10314	up_MM_1	9355.294755
10439	up_MM_1	9355.294755
10507	up_MM_1	9355.294755
10550	up_MM_1	9355.294755
10656	up_MM_1	9355.294755
10787	up_MM_1	9355.294755
10900	up_MM_1	9355.294755
10904	up_MM_1	9355.294755
11041	up_MM_1	9355.294755
11171	up_MM_1	9355.294755
11275	up_MM_1	9355.294755
22883	up_MM_1	9355.294755
22931	up_MM_1	9355.294755
23154	up_MM_1	9355.294755
23760	up_MM_1	9355.294755
25830	up_MM_1	9355.294755
25927	up_MM_1	9355.294755
25994	up_MM_1	9355.294755
26045	up_MM_1	9355.294755
26580	up_MM_1	9355.294755
26751	up_MM_1	9355.294755
27020	up_MM_1	9355.294755
27068	up_MM_1	9355.294755
29979	up_MM_1	9355.294755
50632	up_MM_1	9355.294755
51308	up_MM_1	9355.294755
51660	up_MM_1	9355.294755
54460	up_MM_1	9355.294755
54463	up_MM_1	9355.294755
54681	up_MM_1	9355.294755
55207	up_MM_1	9355.294755
55611	up_MM_1	9355.294755
57338	up_MM_1	9355.294755
57406	up_MM_1	9355.294755
57515	up_MM_1	9355.294755
63908	up_MM_1	9355.294755
64400	up_MM_1	9355.294755
64431	up_MM_1	9355.294755
64744	up_MM_1	9355.294755
84084	up_MM_1	9355.294755
84448	up_MM_1	9355.294755
90634	up_MM_1	9355.294755
94081	up_MM_1	9355.294755
139221	up_MM_1	9355.294755
140597	up_MM_1	9355.294755
164022	up_MM_1	9355.294755
266812	up_MM_1	9355.294755
283638	up_MM_1	9355.294755
400745	up_MM_1	9355.294755
445571	up_MM_1	9355.294755
37	up_MM_2	8438.895774
250	up_MM_2	8438.895774
1138	up_MM_2	8438.895774
1995	up_MM_2	8438.895774
2591	up_MM_2	8438.895774
3606	up_MM_2	8438.895774
4051	up_MM_2	8438.895774
4718	up_MM_2	8438.895774
4775	up_MM_2	8438.895774
4781	up_MM_2	8438.895774
5051	up_MM_2	8438.895774
5717	up_MM_2	8438.895774
5834	up_MM_2	8438.895774
5935	up_MM_2	8438.895774
6311	up_MM_2	8438.895774
6449	up_MM_2	8438.895774
6617	up_MM_2	8438.895774
6687	up_MM_2	8438.895774
6817	up_MM_2	8438.895774
7704	up_MM_2	8438.895774
7813	up_MM_2	8438.895774
8216	up_MM_2	8438.895774
8405	up_MM_2	8438.895774
8548	up_MM_2	8438.895774
9328	up_MM_2	8438.895774
9612	up_MM_2	8438.895774
9679	up_MM_2	8438.895774
9729	up_MM_2	8438.895774
9837	up_MM_2	8438.895774
9885	up_MM_2	8438.895774
10153	up_MM_2	8438.895774
10299	up_MM_2	8438.895774
10474	up_MM_2	8438.895774
10908	up_MM_2	8438.895774
10926	up_MM_2	8438.895774
10992	up_MM_2	8438.895774
11037	up_MM_2	8438.895774
11144	up_MM_2	8438.895774
11180	up_MM_2	8438.895774
22794	up_MM_2	8438.895774
22982	up_MM_2	8438.895774
23368	up_MM_2	8438.895774
25896	up_MM_2	8438.895774
26502	up_MM_2	8438.895774
26993	up_MM_2	8438.895774
27071	up_MM_2	8438.895774
27229	up_MM_2	8438.895774
29801	up_MM_2	8438.895774
51380	up_MM_2	8438.895774
51426	up_MM_2	8438.895774
51449	up_MM_2	8438.895774
51523	up_MM_2	8438.895774
54438	up_MM_2	8438.895774
54805	up_MM_2	8438.895774
54813	up_MM_2	8438.895774
54965	up_MM_2	8438.895774
55033	up_MM_2	8438.895774
55066	up_MM_2	8438.895774
55142	up_MM_2	8438.895774
55798	up_MM_2	8438.895774
56127	up_MM_2	8438.895774
56257	up_MM_2	8438.895774
57659	up_MM_2	8438.895774
59345	up_MM_2	8438.895774
63934	up_MM_2	8438.895774
64121	up_MM_2	8438.895774
64417	up_MM_2	8438.895774
64773	up_MM_2	8438.895774
64789	up_MM_2	8438.895774
64802	up_MM_2	8438.895774
79002	up_MM_2	8438.895774
79157	up_MM_2	8438.895774
79862	up_MM_2	8438.895774
79980	up_MM_2	8438.895774
81033	up_MM_2	8438.895774
81576	up_MM_2	8438.895774
83638	up_MM_2	8438.895774
84154	up_MM_2	8438.895774
84298	up_MM_2	8438.895774
85477	up_MM_2	8438.895774
90624	up_MM_2	8438.895774
91543	up_MM_2	8438.895774
126070	up_MM_2	8438.895774
136051	up_MM_2	8438.895774
139422	up_MM_2	8438.895774
147841	up_MM_2	8438.895774
151194	up_MM_2	8438.895774
160728	up_MM_2	8438.895774
162394	up_MM_2	8438.895774
162427	up_MM_2	8438.895774
201895	up_MM_2	8438.895774
221786	up_MM_2	8438.895774
221927	up_MM_2	8438.895774
252983	up_MM_2	8438.895774
283807	up_MM_2	8438.895774
284004	up_MM_2	8438.895774
284047	up_MM_2	8438.895774
285676	up_MM_2	8438.895774
286262	up_MM_2	8438.895774
339175	up_MM_2	8438.895774
374291	up_MM_2	8438.895774
374986	up_MM_2	8438.895774
378108	up_MM_2	8438.895774
388536	up_MM_2	8438.895774
401024	up_MM_2	8438.895774
20	up_MM_3	7916.824853
87	up_MM_3	7916.824853
745	up_MM_3	7916.824853
825	up_MM_3	7916.824853
[truncated: 452 more rows]
