# Supplementary material for: Dissection of Regulatory Networks that Are Altered in Disease via Differential Co-expression
Source: PLoS Comput Biol. 2013 Mar 7;9(3):e1002955. doi: 10.1371/journal.pcbi.1002955 (PMC3591264; doi:10.1371/journal.pcbi.1002955)
Supplement: Text S3 — Gene sets discovered in this study. (ZIP) [file pcbi.1002955.s014.zip › Supplemen_2_DICER_output/AD_modules.txt]

5080	up_0
10608	up_0
4661	up_0
51547	up_0
7089	up_0
4670	up_0
3983	up_0
2017	up_0
55890	up_0
2802	up_0
240	up_0
5310	up_0
994	up_0
7732	up_0
6895	up_0
7703	up_0
5050	up_0
23277	up_0
2563	up_0
8718	up_0
1187	up_0
339451	up_0
4211	up_0
1291	up_0
4919	up_0
10938	up_0
23013	up_0
6430	up_0
55139	up_0
64969	up_0
55501	up_0
6833	up_0
8786	up_0
3911	up_0
57530	up_0
55627	up_0
23524	up_0
11188	up_0
7982	up_0
55291	up_0
80279	up_0
23126	up_0
81669	up_0
2905	up_0
9924	up_0
8971	up_0
10867	up_0
9901	up_0
84530	up_0
9671	up_0
126129	up_0
7919	up_0
6046	up_0
4832	up_0
8527	up_0
2532	up_0
1013	up_0
5332	up_0
6829	up_0
7165	up_0
8863	up_0
55268	up_0
6625	up_0
10181	up_0
9110	up_0
2176	up_0
9632	up_0
8681	up_0
23654	up_0
92715	up_0
51497	up_0
53635	up_0
2196	up_0
9677	up_0
3785	up_0
25956	up_0
51474	up_0
57136	up_0
79726	up_0
23644	up_0
266727	up_0
79791	up_0
5335	up_0
83723	up_0
29990	up_0
9667	up_0
23086	up_0
200186	up_0
5394	up_0
8986	up_0
54039	up_0
56997	up_0
64753	up_0
10585	up_0
869	up_0
83642	up_0
4157	up_0
27327	up_0
57553	up_0
3632	up_0
91012	up_0
54963	up_0
3299	up_0
326624	up_0
8906	up_0
30827	up_0
9781	up_0
23192	up_0
55810	up_0
10147	up_0
89941	up_0
23199	up_0
79587	up_0
2580	up_0
8602	up_0
252995	up_0
54923	up_0
1294	up_0
10289	up_1
81689	up_1
57468	up_1
4675	up_1
7388	up_1
488	up_1
3843	up_1
1974	up_1
9270	up_1
158471	up_1
3189	up_1
8706	up_1
5604	up_1
25977	up_1
23379	up_1
9774	up_1
6456	up_1
9892	up_1
55082	up_1
7881	up_1
64112	up_1
5910	up_1
4141	up_1
5567	up_1
256586	up_1
92737	up_1
2554	up_1
9240	up_1
801	up_1
135112	up_1
4710	up_1
2744	up_1
10694	up_1
25831	up_1
9908	up_1
132204	up_1
23301	up_1
9782	up_1
523	up_1
51602	up_1
56521	up_1
7419	up_1
10915	up_1
6447	up_1
6616	up_1
3845	up_1
5569	up_1
54749	up_1
23015	up_1
6252	up_1
23362	up_1
23158	up_1
5921	up_1
23588	up_1
6500	up_1
2287	up_1
10236	up_1
7280	up_1
6595	up_1
3751	up_1
3146	up_1
79027	up_1
22903	up_1
139065	up_1
51299	up_1
253959	up_1
534	up_1
9406	up_1
340543	up_1
57687	up_1
10962	up_1
3708	up_1
51534	up_1
4591	up_1
10971	up_1
6675	up_1
55638	up_1
23057	up_1
7763	up_1
8522	up_1
57586	up_1
29978	up_1
23136	up_1
6741	up_1
10904	up_2
57338	up_2
54681	up_2
26580	up_2
63908	up_2
9783	up_2
11041	up_2
84448	up_2
25830	up_2
1759	up_2
50632	up_2
4900	up_2
283638	up_2
9296	up_2
55611	up_2
22883	up_2
2036	up_2
64744	up_2
23154	up_2
1173	up_2
4130	up_2
3098	up_2
10900	up_2
1917	up_2
400745	up_2
54460	up_3
10550	up_3
10656	up_3
5128	up_3
55207	up_3
6606	up_3
522	up_3
5315	up_3
7976	up_3
5579	up_3
829	up_3
11171	up_3
140597	up_3
57515	up_3
64400	up_3
7447	up_3
262	up_3
10507	up_3
25927	up_3
6990	up_3
54463	up_3
10439	up_3
6434	up_3
7531	up_3
10244	up_3
84084	up_3
11275	up_3
9673	up_3
51308	up_3
10294	up_3
9377	up_3
27068	up_3
94081	up_3
9689	up_3
9637	up_3
9868	up_3
139221	up_3
4698	up_3
9456	up_3
5701	up_3
57406	up_3
7411	up_3
2665	up_3
29979	up_3
5805	up_3
2483	up_3
10787	up_3
10150	up_3
266812	up_3
664	up_3
7532	up_3
5122	up_3
2258	up_3
5931	up_3
515	up_3
3398	up_3
9821	up_3
9891	up_3
10231	up_3
9211	up_3
22931	up_3
5860	up_3
5515	up_3
8443	up_3
1495	up_3
64431	up_3
51660	up_3
23760	up_3
164022	up_3
26045	up_3
7114	up_3
5412	up_3
26751	up_3
10296	up_3
478	up_3
5687	up_3
27020	up_3
3091	up_3
5521	up_3
1213	up_3
10314	up_3
90634	up_3
445571	up_3
25994	up_3
4677	up_3
831	up_3
6782	up_3
805	up_3
55142	up_4
6817	up_4
136051	up_4
252983	up_4
64789	up_4
51426	up_4
56127	up_4
4775	up_4
64802	up_4
59345	up_4
85477	up_4
51449	up_4
283807	up_4
55033	up_4
151194	up_4
401024	up_4
79862	up_4
79980	up_4
90624	up_4
64417	up_4
221786	up_4
27229	up_4
8548	up_4
378108	up_4
81033	up_4
10908	up_4
147841	up_4
3606	up_4
4051	up_4
201895	up_4
26502	up_4
5935	up_4
139422	up_4
54965	up_4
10153	up_4
79157	up_4
7813	up_4
10926	up_4
388536	up_4
54805	up_4
84154	up_4
9729	up_4
250	up_4
25896	up_4
91543	up_4
1138	up_4
55798	up_4
6617	up_4
374986	up_4
339175	up_4
11144	up_4
284047	up_4
160728	up_4
84298	up_4
10474	up_4
9837	up_4
54813	up_4
126070	up_4
4718	up_4
162394	up_4
51380	up_4
5051	up_4
2591	up_4
27071	up_4
285676	up_4
11037	up_4
63934	up_4
374291	up_5
162427	up_5
64773	up_5
57659	up_5
9612	up_5
9328	up_5
8405	up_5
11180	up_5
64121	up_5
54438	up_5
7704	up_5
8216	up_5
79002	up_5
56257	up_5
5834	up_5
1995	up_5
6687	up_5
29801	up_5
22982	up_5
6449	up_5
10299	up_5
51523	up_5
26993	up_5
221927	up_5
6311	up_5
286262	up_5
55066	up_5
5717	up_5
9679	up_5
81576	up_5
4781	up_5
9885	up_5
83638	up_5
23368	up_5
37	up_5
22794	up_5
10992	up_5
284004	up_5
91612	up_6
6907	up_6
11059	up_6
64710	up_6
27161	up_6
51760	up_6
9858	up_6
404093	up_6
23637	up_6
1629	up_6
87	up_6
3927	up_6
80020	up_6
9761	up_6
2889	up_6
84893	up_6
4726	up_6
7170	up_6
11033	up_6
8672	up_6
23413	up_6
254102	up_6
55333	up_6
11224	up_6
23208	up_6
7084	up_6
9927	up_6
359845	up_6
83641	up_7
51148	up_7
7018	up_7
51090	up_7
6242	up_7
3306	up_7
9586	up_7
3759	up_7
116448	up_7
5376	up_7
6900	up_7
79152	up_7
1287	up_7
20	up_7
745	up_7
79602	up_7
23500	up_7
825	up_7
58476	up_7
10749	up_7
6319	up_7
80227	up_7
933	up_7
4864	up_7
58533	up_7
9725	up_7
83543	up_7
93643	up_7
54443	up_7
5168	up_7
57698	up_7
5757	up_7
54820	up_7
94274	up_7
10226	up_7
219654	up_7
2861	up_7
159195	up_7
55314	up_7
4155	up_7
4336	up_7
400961	up_7
55323	up_7
8495	up_7
7043	up_7
1267	up_7
55819	up_7
30812	up_7
63895	up_7
26022	up_7
10397	up_7
10541	up_7
60484	up_7
5129	up_7
81488	up_7
80205	up_8
55092	up_8
23332	up_8
283849	up_8
10250	up_8
9806	up_8
22874	up_8
10641	up_8
6925	up_8
79891	up_8
10536	up_8
10367	up_8
1951	up_8
284339	up_8
22823	up_8
79447	up_8
55672	up_8
9284	up_8
6431	up_8
22981	up_8
23705	up_8
4761	up_8
7546	up_8
4048	up_8
8110	up_8
114088	up_8
170261	up_9
5093	up_9
10576	up_9
23369	up_9
6416	up_9
219749	up_9
7334	up_9
3015	up_9
6647	up_9
9167	up_9
291	up_9
51247	up_9
107	up_9
64769	up_9
5048	up_9
7167	up_9
537	up_9
6638	up_9
794	up_9
57415	up_9
7385	up_9
23335	up_9
6427	up_9
5861	up_9
22920	up_9
51719	up_9
85012	up_9
55228	up_9
5532	up_9
440	up_9
65997	up_9
10670	up_9
8874	up_9
3831	up_9
7386	up_9
26052	up_9
8926	up_9
55272	up_9
518	up_9
1653	up_9
5464	up_9
253782	up_9
11215	up_9
23204	up_9
7417	up_9
9643	up_9
5110	up_9
6138	up_9
6611	up_9
4140	up_10
7514	up_10
51322	up_10
55023	up_10
5495	up_10
154661	up_10
284565	up_10
10253	up_10
4774	up_10
9877	up_10
221687	up_10
10914	up_10
6426	up_10
55316	up_10
8473	up_10
55769	up_10
10072	up_10
29928	up_11
57679	up_11
2521	up_11
1114	up_11
4884	up_11
25925	up_11
9645	up_11
9145	up_11
56751	up_11
130733	up_11
1124	up_11
56934	up_11
9852	up_11
5816	up_11
5649	up_11
1786	up_11
4809	up_11
65009	up_11
90139	up_11
9651	up_11
56884	up_11
9764	up_11
376267	up_11
5570	up_11
25852	up_11
7545	up_11
9369	up_11
793	up_11
9315	up_11
26249	up_11
26119	up_11
23761	up_11
1159	up_11
8497	up_11
124925	up_11
83714	up_11
83698	up_11
23345	up_11
57168	up_11
219738	up_11
5590	up_11
117177	up_11
254531	up_11
55967	up_12
5660	up_12
1603	up_12
6125	up_12
54543	up_12
84790	up_12
6175	up_12
2079	up_12
7178	up_12
7314	up_12
4708	up_12
6176	up_12
93621	up_12
126328	up_12
6141	up_12
71	up_12
9324	up_12
11345	up_12
10099	up_12
4217	up_13
7528	up_13
667	up_13
7707	up_13
6731	up_13
58499	up_13
219771	up_13
4782	up_13
79718	up_13
54890	up_13
79656	up_13
26135	up_13
6506	up_13
387893	up_13
85300	up_13
23476	up_13
988	up_13
55149	up_13
144165	up_13
4133	up_13
163882	up_13
55749	up_13
57118	up_13
6323	up_13
55450	up_13
23468	up_13
9024	up_13
9994	up_13
800	up_13
5764	up_13
8364	up_13
10910	up_13
55591	up_13
94097	up_14
53834	up_14
10263	up_14
58190	up_14
375704	up_14
8666	up_14
10715	up_14
6223	up_14
11031	up_14
1312	up_14
4240	up_14
3693	up_14
1200	up_14
8659	up_14
11170	up_14
1936	up_14
51507	up_14
230	up_14
6193	up_14
79006	up_14
1152	up_14
5034	up_14
26227	up_14
4504	up_14
7466	up_14
9283	up_14
348	up_14
7284	up_14
6122	up_14
6147	up_14
51181	up_14
389	up_14
6507	up_14
5052	up_14
5269	up_14
30008	up_14
94121	up_14
6640	up_14
91768	up_14
23580	up_14
2512	up_14
3014	up_14
56674	up_14
896	up_14
50808	up_14
163175	up_14
975	up_14
79001	up_14
2316	up_14
6157	up_15
4666	up_15
84168	up_15
10647	up_15
6235	up_15
4250	up_15
6418	up_15
6160	up_15
6229	up_15
6233	up_15
6169	up_15
7812	up_15
7323	up_15
8725	up_15
6167	up_15
6170	up_15
6173	up_15
23242	up_15
81552	up_15
6515	up_16
205	up_16
79801	up_16
6222	up_16
5829	up_16
23657	up_16
326	up_16
83734	up_16
6155	up_16
80224	up_16
6932	up_16
84144	up_16
9097	up_16
9831	up_16
50640	up_16
58493	up_16
2825	up_16
6152	up_16
80736	up_16
253639	up_16
165324	up_16
126626	up_16
340547	up_16
7581	up_16
57615	up_16
253827	up_16
5429	up_16
55667	up_16
1540	up_16
5830	up_16
5143	up_16
6161	up_16
90338	up_16
91526	up_16
84515	up_16
94056	up_16
58495	up_16
7067	up_16
6189	up_16
221322	up_16
55156	up_16
2197	up_16
51478	up_16
80008	up_16
27072	up_16
1937	up_17
4144	up_17
124446	up_17
23328	up_17
4947	up_17
54926	up_17
573	up_17
3916	up_17
2872	up_17
439921	up_17
57645	up_17
1827	up_17
66008	up_17
274	up_17
58473	up_17
9846	up_17
64077	up_17
53615	up_17
338328	up_17
2593	up_17
1718	up_17
4176	up_17
7430	up_17
90933	up_17
3300	up_17
11145	up_18
3920	up_18
9380	up_18
2339	up_18
54453	up_18
114793	up_18
7082	up_18
55914	up_18
3688	up_18
144363	up_18
26353	up_18
5010	up_18
4651	up_18
10215	up_18
5730	up_18
6143	up_18
6414	up_18
5354	up_18
80303	up_18
950	up_18
5166	up_18
6228	up_18
25932	up_18
58480	up_18
6232	up_18
9873	up_18
5654	up_18
1902	up_18
4124	up_18
1462	up_18
57471	up_18
51088	up_18
56650	up_18
1892	up_19
51614	up_19
55651	up_19
1652	up_19
10456	up_19
10109	up_19
55845	up_19
6723	up_19
2119	up_19
140465	up_19
403	up_19
22827	up_19
23164	up_19
57801	up_19
51253	up_19
2571	down_0
57142	down_0
10550	down_0
4675	down_0
55207	down_0
10463	down_0
8428	down_0
8706	down_0
11171	down_0
5567	down_0
140597	down_0
256586	down_0
7447	down_0
57498	down_0
11168	down_0
6990	down_0
6902	down_0
84084	down_0
55605	down_0
8618	down_0
80762	down_0
9637	down_0
7905	down_0
9782	down_0
523	down_0
10159	down_0
3094	down_0
664	down_0
2152	down_0
5122	down_0
5569	down_0
51510	down_0
5921	down_0
23588	down_0
10638	down_0
6500	down_0
51187	down_0
51669	down_0
3146	down_0
64168	down_0
340543	down_0
2181	down_0
60592	down_0
51534	down_0
4591	down_0
10920	down_0
51371	down_0
4259	down_0
90634	down_0
7763	down_0
29978	down_0
22908	down_0
23741	down_0
81689	down_0
351	down_0
4697	down_0
11034	down_0
5128	down_0
157567	down_0
7533	down_0
522	down_0
55082	down_0
9892	down_0
7881	down_0
51247	down_0
57515	down_0
2257	down_0
23731	down_0
9240	down_0
54463	down_0
10439	down_0
8655	down_0
26289	down_0
9107	down_0
52	down_0
112942	down_0
9908	down_0
57415	down_0
51501	down_0
4698	down_0
9445	down_0
7411	down_0
2483	down_0
266812	down_0
4707	down_0
5931	down_0
515	down_0
1595	down_0
136319	down_0
55859	down_0
7278	down_0
7341	down_0
7534	down_0
4345	down_0
22931	down_0
9211	down_0
7280	down_0
27069	down_0
26010	down_0
164022	down_0
2697	down_0
478	down_0
9406	down_0
10962	down_0
1349	down_0
27020	down_0
10971	down_0
1176	down_0
5868	down_0
1213	down_0
3190	down_0
10314	down_0
4677	down_0
80213	down_0
25994	down_0
284129	down_0
6782	down_0
9693	down_0
6817	down_1
79801	down_1
196	down_1
252983	down_1
23657	down_1
139212	down_1
326	down_1
6155	down_1
83734	down_1
85477	down_1
51449	down_1
26053	down_1
80344	down_1
84144	down_1
80335	down_1
9097	down_1
283807	down_1
9831	down_1
55033	down_1
117155	down_1
50640	down_1
58493	down_1
2825	down_1
2801	down_1
79862	down_1
401024	down_1
80736	down_1
253639	down_1
55749	down_1
7695	down_1
126626	down_1
340547	down_1
113691	down_1
7581	down_1
90624	down_1
64417	down_1
57615	down_1
253827	down_1
1540	down_1
27229	down_1
63939	down_1
8548	down_1
378108	down_1
5143	down_1
5830	down_1
55728	down_1
22978	down_1
8100	down_1
81033	down_1
91526	down_1
90338	down_1
9208	down_1
84515	down_1
79723	down_1
64776	down_1
94056	down_1
3606	down_1
4051	down_1
58495	down_1
64897	down_1
5935	down_1
51478	down_1
27072	down_1
205	down_1
7561	down_1
285190	down_1
10153	down_1
79157	down_1
1385	down_1
10926	down_1
388536	down_1
54805	down_1
9729	down_1
25896	down_1
57609	down_1
4437	down_1
1138	down_1
80224	down_1
55798	down_1
23049	down_1
7323	down_1
339175	down_1
11144	down_1
55793	down_1
284047	down_1
5172	down_1
84298	down_1
10474	down_1
54813	down_1
9837	down_1
84984	down_1
4718	down_1
126070	down_1
151556	down_1
9723	down_1
51380	down_1
6161	down_1
120406	down_1
11037	down_1
51643	down_1
63934	down_1
51601	down_1
6189	down_1
55142	down_1
55301	down_1
80264	down_1
136051	down_1
5829	down_1
64789	down_1
51426	down_1
56127	down_1
4775	down_1
64802	down_1
126074	down_1
7516	down_1
6932	down_1
6170	down_1
11280	down_1
151194	down_1
25893	down_1
165324	down_1
79980	down_1
221786	down_1
55744	down_1
2528	down_1
255374	down_1
78988	down_1
201895	down_1
26502	down_1
7067	down_1
55156	down_1
54965	down_1
139422	down_1
6515	down_1
55266	down_1
11059	down_1
7813	down_1
84154	down_1
348995	down_1
54552	down_1
134553	down_1
6617	down_1
374986	down_1
150590	down_1
200728	down_1
5216	down_1
160728	down_1
55667	down_1
162394	down_1
5051	down_1
2591	down_1
9966	down_1
51144	down_1
27071	down_1
8894	down_1
285676	down_1
80205	down_2
473	down_2
283849	down_2
773	down_2
5080	down_2
10608	down_2
4661	down_2
51547	down_2
216	down_2
7089	down_2
3983	down_2
1112	down_2
56751	down_2
55890	down_2
79891	down_2
54915	down_2
240	down_2
284339	down_2
5310	down_2
65057	down_2
6895	down_2
7545	down_2
7703	down_2
9369	down_2
8718	down_2
4761	down_2
7546	down_2
84253	down_2
25837	down_2
112476	down_2
79706	down_2
11329	down_2
4211	down_2
8110	down_2
1291	down_2
4919	down_2
55092	down_2
9328	down_2
23162	down_2
55139	down_2
64969	down_2
6925	down_2
25925	down_2
6833	down_2
55716	down_2
8786	down_2
50614	down_2
1951	down_2
3911	down_2
3993	down_2
57530	down_2
55627	down_2
26993	down_2
56884	down_2
11188	down_2
7982	down_2
23380	down_2
55291	down_2
9284	down_2
26119	down_2
81669	down_2
2905	down_2
9924	down_2
6793	down_2
10867	down_2
7919	down_2
7593	down_2
4832	down_2
8527	down_2
1013	down_2
7165	down_2
55268	down_2
58528	down_2
6625	down_2
55824	down_2
9632	down_2
2176	down_2
23654	down_2
22823	down_2
51497	down_2
53635	down_2
79447	down_2
2196	down_2
9677	down_2
8771	down_2
25956	down_2
22981	down_2
23761	down_2
79726	down_2
51474	down_2
23644	down_2
83698	down_2
5335	down_2
266727	down_2
604	down_2
283234	down_2
83723	down_2
29990	down_2
9667	down_2
23086	down_2
10641	down_2
200186	down_2
5394	down_2
55108	down_2
8986	down_2
54039	down_2
157285	down_2
64753	down_2
4157	down_2
10536	down_2
57553	down_2
27327	down_2
91012	down_2
9651	down_2
3299	down_2
11252	down_2
694	down_2
8906	down_2
30827	down_2
2914	down_2
9781	down_2
23192	down_2
10147	down_2
89941	down_2
23199	down_2
79587	down_2
2580	down_2
8602	down_2
54923	down_2
55603	down_2
1294	down_2
2670	down_3
25828	down_3
4037	down_3
94097	down_3
6385	down_3
4814	down_3
6159	down_3
58190	down_3
51257	down_3
51011	down_3
10715	down_3
5439	down_3
51160	down_3
1312	down_3
11031	down_3
4967	down_3
56963	down_3
8659	down_3
7332	down_3
8193	down_3
256364	down_3
5159	down_3
11224	down_3
84249	down_3
4504	down_3
7466	down_3
64710	down_3
81545	down_3
6191	down_3
51181	down_3
4128	down_3
55624	down_3
1629	down_3
5269	down_3
9672	down_3
7009	down_3
1465	down_3
3766	down_3
94121	down_3
3707	down_3
1454	down_3
5425	down_3
9289	down_3
84152	down_3
23413	down_3
1471	down_3
10485	down_3
79001	down_3
11343	down_3
2109	down_3
5064	down_3
5699	down_3
6837	down_3
53834	down_3
1355	down_3
10555	down_3
83442	down_3
23637	down_3
1666	down_3
58473	down_3
54498	down_3
3921	down_3
57348	down_3
64093	down_3
1463	down_3
83871	down_3
1200	down_3
2593	down_3
10898	down_3
22921	down_3
2889	down_3
5211	down_3
253982	down_3
29997	down_3
3691	down_3
2356	down_3
6193	down_3
10577	down_3
93343	down_3
149345	down_3
64114	down_3
9283	down_3
348	down_3
4496	down_3
64975	down_3
2319	down_3
51760	down_3
89891	down_3
84532	down_3
404093	down_3
30008	down_3
2788	down_3
6256	down_3
6640	down_3
6137	down_3
4501	down_3
140823	down_3
6892	down_3
3566	down_3
6204	down_3
23368	down_3
126119	down_3
7263	down_3
81488	down_3
5348	down_3
51322	down_4
55023	down_4
5495	down_4
9013	down_4
154661	down_4
55672	down_4
10250	down_4
284565	down_4
10253	down_4
4774	down_4
10914	down_4
6426	down_4
55316	down_4
8473	down_4
4048	down_4
10072	down_4
114088	down_4
83733	down_5
9588	down_5
9813	down_5
53342	down_5
23559	down_5
2653	down_5
80777	down_5
2040	down_5
4651	down_5
754	down_5
83604	down_5
1809	down_5
5507	down_5
22856	down_5
4735	down_5
79901	down_5
10267	down_5
9843	down_5
2752	down_5
22919	down_5
5654	down_5
1622	down_5
1191	down_5
4502	down_5
4329	down_5
6208	down_5
8826	down_5
6649	down_5
6160	down_5
7082	down_5
84886	down_5
23541	down_5
130132	down_5
5730	down_5
6167	down_5
6143	down_5
64756	down_5
23576	down_5
11309	down_5
85315	down_5
8424	down_5
2512	down_5
65983	down_5
10519	down_5
6232	down_5
7107	down_5
23179	down_5
81628	down_5
10541	down_5
19	down_5
29968	down_5
129080	down_5
10979	down_5
54453	down_5
10467	down_5
114793	down_5
55914	down_5
3688	down_5
7408	down_5
57007	down_5
2560	down_5
23022	down_5
2052	down_5
83648	down_5
824	down_5
966	down_5
5166	down_5
7159	down_5
79602	down_5
1901	down_5
4267	down_5
64850	down_5
55652	down_5
154796	down_5
84059	down_5
8326	down_5
6319	down_5
1000	down_5
116154	down_5
84466	down_5
9873	down_5
84952	down_5
25840	down_5
6181	down_5
84263	down_5
1462	down_5
57326	down_5
5375	down_5
161742	down_5
142	down_5
6263	down_5
51751	down_5
55331	down_5
5919	down_5
10974	down_5
5720	down_5
10791	down_5
677	down_5
389	down_5
219654	down_5
2308	down_5
81575	down_5
9741	down_5
8099	down_5
55256	down_5
29058	down_5
1615	down_5
22836	down_5
57088	down_5
220323	down_5
79971	down_5
84913	down_5
5445	down_5
2852	down_5
10768	down_5
9249	down_5
10397	down_5
23205	down_5
8992	down_5
51088	down_5
7802	down_5
2197	down_5
2913	down_5
5747	down_6
54460	down_6
2224	down_6
3032	down_6
29079	down_6
989	down_6
34	down_6
10092	down_6
3843	down_6
6606	down_6
819	down_6
5315	down_6
7976	down_6
10589	down_6
829	down_6
23648	down_6
6144	down_6
55884	down_6
7337	down_6
25927	down_6
9372	down_6
6844	down_6
56254	down_6
54940	down_6
90843	down_6
27257	down_6
51646	down_6
7531	down_6
9673	down_6
5621	down_6
51308	down_6
83982	down_6
10294	down_6
27068	down_6
94081	down_6
25831	down_6
6133	down_6
9550	down_6
8930	down_6
56889	down_6
9868	down_6
10376	down_6
5701	down_6
2180	down_6
56681	down_6
29979	down_6
2665	down_6
51195	down_6
51602	down_6
10787	down_6
527	down_6
7532	down_6
51567	down_6
5864	down_6
1363	down_6
1350	down_6
9215	down_6
23142	down_6
5524	down_6
282991	down_6
64431	down_6
9867	down_6
51660	down_6
5538	down_6
6921	down_6
6767	down_6
7184	down_6
253959	down_6
154215	down_6
22849	down_6
9375	down_6
5687	down_6
7846	down_6
10890	down_6
6675	down_6
8661	down_6
8905	down_6
6129	down_6
445571	down_6
11231	down_6
831	down_6
6741	down_6
10777	down_7
8087	down_7
4673	down_7
5688	down_7
2771	down_7
3837	down_7
7716	down_7
11069	down_7
3895	down_7
84162	down_7
348094	down_7
988	down_7
2534	down_7
6672	down_7
1652	down_8
55651	down_8
51614	down_8
10456	down_8
54958	down_8
3956	down_8
7314	down_8
2879	down_8
51079	down_8
8270	down_8
3069	down_8
140465	down_8
1329	down_8
4061	down_8
22827	down_8
1327	down_8
23164	down_8
79622	down_8
10134	down_8
51253	down_8
63905	down_8
84316	down_8
440	down_9
196403	down_9
4884	down_9
78986	down_9
9145	down_9
2017	down_9
130733	down_9
56934	down_9
9110	down_9
7799	down_9
57095	down_9
3632	down_9
4809	down_9
65009	down_9
2026	down_9
283638	down_9
23492	down_9
7732	down_9
4293	down_9
79137	down_9
376267	down_9
8497	down_9
3241	down_9
10645	down_9
124925	down_9
79791	down_9
5590	down_9
219738	down_9
254531	down_9
3720	down_10
3021	down_10
6430	down_10
23048	down_10
10521	down_10
23126	down_10
9354	down_10
26249	down_10
288	down_10
9877	down_10
57509	down_10
23360	down_10
1124	down_10
1786	down_10
27332	down_10
11145	down_11
3920	down_11
57475	down_11
1307	down_11
9380	down_11
51148	down_11
7018	down_11
51090	down_11
6888	down_11
6242	down_11
83475	down_11
3306	down_11
5010	down_11
4891	down_11
6900	down_11
79152	down_11
1287	down_11
9728	down_11
20	down_11
745	down_11
23500	down_11
825	down_11
10749	down_11
25932	down_11
4099	down_11
85449	down_11
9638	down_11
933	down_11
6457	down_11
1902	down_11
23233	down_11
4118	down_11
4124	down_11
57471	down_11
6035	down_11
9725	down_11
5653	down_11
9448	down_11
83543	down_11
93643	down_11
54443	down_11
5168	down_11
57698	down_11
347	down_11
64856	down_11
54820	down_11
94274	down_11
10226	down_11
24139	down_11
10215	down_11
51704	down_11
83700	down_11
1827	down_11
159195	down_11
5354	down_11
23127	down_11
928	down_11
400961	down_11
9846	down_11
80303	down_11
8495	down_11
950	down_11
338328	down_11
7456	down_11
1267	down_11
124222	down_11
55819	down_11
58480	down_11
30812	down_11
26022	down_11
63895	down_11
57467	down_11
333	down_11
152007	down_11
60484	down_11
5129	down_11
23313	down_11
56650	down_11
4217	down_12
55599	down_12
7528	down_12
667	down_12
25936	down_12
22872	down_12
219771	down_12
2562	down_12
4782	down_12
79718	down_12
26135	down_12
387893	down_12
7307	down_12
7328	down_12
54843	down_12
26100	down_12
163882	down_12
4090	down_12
6323	down_12
27246	down_12
10910	down_12
65110	down_12
5764	down_12
51315	down_12
5036	down_12
3745	down_12
23208	down_12
55591	down_12
2971	down_13
57590	down_13
84064	down_13
57149	down_13
56977	down_13
387680	down_13
3184	down_13
5786	down_13
5515	down_13
539	down_13
6152	down_13
51592	down_13
51188	down_13
3313	down_13
3727	down_13
26234	down_13
79699	down_13
55683	down_13
56900	down_13
51504	down_13
1353	down_13
5437	down_13
5705	down_13
23462	down_13
64061	down_13
1778	down_13
26040	down_13
7644	down_14
146857	down_14
5451	down_14
9662	down_14
90007	down_14
7707	down_14
63929	down_14
51588	down_14
58499	down_14
10106	down_14
27161	down_14
200315	down_14
54890	down_14
51398	down_14
9686	down_14
10611	down_14
1488	down_14
23404	down_14
5775	down_14
64841	down_14
147687	down_14
55149	down_14
84869	down_14
57563	down_14
22834	down_14
55623	down_14
142679	down_14
79788	down_14
163049	down_14
80097	down_14
22901	down_14
23608	down_14
331	down_14
63897	down_14
84893	down_14
51154	down_14
83737	down_14
23499	down_14
2767	down_14
8364	down_14
800	down_14
84765	down_14
51111	down_14
4664	down_14
4601	down_14
55333	down_14
55294	down_15
7529	down_15
6182	down_15
51466	down_15
26580	down_15
5800	down_15
55321	down_15
9783	down_15
25999	down_15
5702	down_15
5579	down_15
29903	down_15
27344	down_15
80023	down_15
127281	down_15
6305	down_15
5522	down_15
126299	down_15
9905	down_15
252839	down_15
2902	down_15
2194	down_15
2583	down_15
4130	down_15
6192	down_15
259217	down_15
83605	down_15
51286	down_15
5170	down_16
5813	down_16
6731	down_16
7025	down_16
51341	down_16
1783	down_16
26986	down_16
219287	down_16
2734	down_16
56987	down_16
482	down_16
51742	down_16
55761	down_16
9805	down_16
23468	down_16
50863	down_16
9295	down_16
9762	down_16
9994	down_16
8777	down_16
158158	down_16
54764	down_16
57447	down_16
785	down_16
51209	down_16
10098	down_16
9671	down_17
10938	down_17
5332	down_17
55501	down_17
7994	down_17
50717	down_17
8045	down_17
869	down_17
57060	down_17
171023	down_17
10781	down_17
5423	down_17
22982	down_17
8681	down_17
326624	down_17
91683	down_17
80233	down_17
26065	down_17
2010	down_17
152485	down_17
4848	down_17
54606	down_17
8320	down_17
1187	down_17
83714	down_17
252995	down_17
84939	down_17
7148	down_17
284004	down_17
7378	down_17
170261	down_18
10694	down_18
6456	down_18
56521	down_18
8454	down_18
54386	down_18
84321	down_18
51155	down_18
7781	down_19
5595	down_19
576	down_19
55885	down_19
29	down_19
2039	down_19
4282	down_19
1838	down_19
23416	down_19
54550	down_19
7087	down_19
5798	down_19
10126	down_19
1175	down_19
1397	down_19
85352	down_19
1949	down_19
8437	down_19
57611	down_19
2134	down_19
30818	down_19
311	down_19
285093	down_19
23787	down_19
