# Supplementary material for: Dissection of Regulatory Networks that Are Altered in Disease via Differential Co-expression
Source: PLoS Comput Biol. 2013 Mar 7;9(3):e1002955. doi: 10.1371/journal.pcbi.1002955 (PMC3591264; doi:10.1371/journal.pcbi.1002955)
Supplement: Text S3 — Gene sets discovered in this study. (ZIP) [file pcbi.1002955.s014.zip › Supplemen_2_DICER_output/IBD_DICER_meta_modules.txt]

29080	down_MM_0	354.5776663
6049	down_MM_0	354.5776663
25983	down_MM_0	354.5776663
3422	down_MM_0	354.5776663
9774	down_MM_0	354.5776663
527	down_MM_0	354.5776663
55854	down_MM_0	354.5776663
65108	down_MM_0	354.5776663
84124	down_MM_0	354.5776663
3021	down_MM_0	354.5776663
967	down_MM_0	354.5776663
3313	down_MM_0	354.5776663
3301	down_MM_0	354.5776663
262	down_MM_0	354.5776663
5701	down_MM_0	354.5776663
55696	down_MM_0	354.5776663
30836	down_MM_0	354.5776663
51447	down_MM_0	354.5776663
22890	down_MM_0	354.5776663
6434	down_MM_0	354.5776663
6431	down_MM_0	354.5776663
2907	down_MM_0	354.5776663
6430	down_MM_0	354.5776663
2769	down_MM_0	354.5776663
8480	down_MM_0	354.5776663
51526	down_MM_0	354.5776663
11236	down_MM_0	354.5776663
51552	down_MM_0	354.5776663
9584	down_MM_0	354.5776663
2495	down_MM_1	204.1405762
25977	down_MM_1	204.1405762
5202	down_MM_1	204.1405762
51335	down_MM_1	204.1405762
7259	down_MM_1	204.1405762
9255	down_MM_1	204.1405762
65117	down_MM_1	204.1405762
7334	down_MM_1	204.1405762
969	down_MM_1	204.1405762
10412	down_MM_1	204.1405762
7378	down_MM_1	204.1405762
5329	down_MM_1	204.1405762
2920	down_MM_1	204.1405762
4929	down_MM_1	204.1405762
8870	down_MM_1	204.1405762
51096	down_MM_1	204.1405762
27107	down_MM_1	204.1405762
2841	down_MM_1	204.1405762
3576	down_MM_1	204.1405762
10286	down_MM_1	204.1405762
79161	down_MM_1	204.1405762
57018	down_MM_1	204.1405762
3838	down_MM_1	204.1405762
1195	down_MM_1	204.1405762
10270	down_MM_1	204.1405762
51202	down_MM_1	204.1405762
6303	down_MM_1	204.1405762
1854	up_MM_0	2028.292126
47	up_MM_0	2028.292126
25983	up_MM_0	2028.292126
102	up_MM_0	2028.292126
51348	up_MM_0	2028.292126
51367	up_MM_0	2028.292126
140890	up_MM_0	2028.292126
7799	up_MM_0	2028.292126
55748	up_MM_0	2028.292126
80342	up_MM_0	2028.292126
51447	up_MM_0	2028.292126
11329	up_MM_0	2028.292126
3181	up_MM_0	2028.292126
9440	up_MM_0	2028.292126
6434	up_MM_0	2028.292126
51096	up_MM_0	2028.292126
80208	up_MM_0	2028.292126
23469	up_MM_0	2028.292126
10286	up_MM_0	2028.292126
6421	up_MM_0	2028.292126
1195	up_MM_0	2028.292126
10270	up_MM_0	2028.292126
10284	up_MM_0	2028.292126
51202	up_MM_0	2028.292126
9584	up_MM_0	2028.292126
10208	up_MM_0	2028.292126
10521	up_MM_0	2028.292126
23228	up_MM_0	2028.292126
8661	up_MM_0	2028.292126
10542	up_MM_0	2028.292126
54832	up_MM_0	2028.292126
10576	up_MM_0	2028.292126
9774	up_MM_0	2028.292126
79026	up_MM_0	2028.292126
29125	up_MM_0	2028.292126
9788	up_MM_0	2028.292126
65117	up_MM_0	2028.292126
54765	up_MM_0	2028.292126
7074	up_MM_0	2028.292126
63901	up_MM_0	2028.292126
10440	up_MM_0	2028.292126
3301	up_MM_0	2028.292126
22914	up_MM_0	2028.292126
27000	up_MM_0	2028.292126
27107	up_MM_0	2028.292126
10915	up_MM_0	2028.292126
57062	up_MM_0	2028.292126
4603	up_MM_0	2028.292126
57396	up_MM_0	2028.292126
7514	up_MM_0	2028.292126
51526	up_MM_0	2028.292126
