# Supplementary material for: Dissection of Regulatory Networks that Are Altered in Disease via Differential Co-expression
Source: PLoS Comput Biol. 2013 Mar 7;9(3):e1002955. doi: 10.1371/journal.pcbi.1002955 (PMC3591264; doi:10.1371/journal.pcbi.1002955)
Supplement: Text S3 — Gene sets discovered in this study. (ZIP) [file pcbi.1002955.s014.zip › Supplemen_2_DICER_output/IBD_modules.txt]

22914	up_0
10521	up_0
23228	up_0
1854	up_0
11329	up_0
47	up_0
3181	up_0
54832	up_0
102	up_0
79026	up_0
29125	up_0
51348	up_0
80208	up_0
9788	up_0
51367	up_0
54765	up_0
55748	up_0
63901	up_0
7074	up_0
4603	up_0
80342	up_0
7514	up_0
8661	up_1
25983	up_1
10542	up_1
10576	up_1
9774	up_1
140890	up_1
65117	up_1
7799	up_1
10440	up_1
3301	up_1
51447	up_1
27000	up_1
9440	up_1
6434	up_1
51096	up_1
23469	up_1
27107	up_1
10915	up_1
10286	up_1
57062	up_1
6421	up_1
1195	up_1
10270	up_1
10284	up_1
57396	up_1
51526	up_1
51202	up_1
9584	up_1
10208	up_1
967	down_0
2769	down_0
527	down_0
2907	down_0
65108	down_0
29080	down_1
25983	down_1
6049	down_1
22890	down_1
3422	down_1
9774	down_1
6434	down_1
6431	down_1
55854	down_1
84124	down_1
6430	down_1
3021	down_1
3313	down_1
3301	down_1
262	down_1
8480	down_1
5701	down_1
51526	down_1
11236	down_1
51552	down_1
9584	down_1
51447	down_1
30836	down_1
55696	down_1
2495	down_2
8870	down_2
7378	down_2
5329	down_2
2920	down_2
6303	down_2
3576	down_2
4929	down_3
25977	down_3
5202	down_3
51096	down_3
51335	down_3
7259	down_3
27107	down_3
2841	down_3
9255	down_3
65117	down_3
10286	down_3
79161	down_3
7334	down_3
57018	down_3
969	down_3
10412	down_3
3838	down_3
1195	down_3
10270	down_3
51202	down_3
