# Supplementary material for: Dissection of Regulatory Networks that Are Altered in Disease via Differential Co-expression
Source: PLoS Comput Biol. 2013 Mar 7;9(3):e1002955. doi: 10.1371/journal.pcbi.1002955 (PMC3591264; doi:10.1371/journal.pcbi.1002955)
Supplement: Text S3 — Gene sets discovered in this study. (ZIP) [file pcbi.1002955.s014.zip › Supplemen_2_DICER_output/IBD_modules_graph.sif]

up_1	down	down_0
up_0	up	up_1
down_3	down	down_0
down_3	up	up_0
down_2	down	up_1
down_2	down	down_3
down_1	down	down_0
down_1	up	up_0
