# Supplementary material for: Dissection of Regulatory Networks that Are Altered in Disease via Differential Co-expression
Source: PLoS Comput Biol. 2013 Mar 7;9(3):e1002955. doi: 10.1371/journal.pcbi.1002955 (PMC3591264; doi:10.1371/journal.pcbi.1002955)
Supplement: Text S3 — Gene sets discovered in this study. (ZIP) [file pcbi.1002955.s014.zip › Supplemen_2_DICER_output/lung_cancer_DICER_meta_modules.txt]

220988	down_MM_0	9520.654079
7840	down_MM_0	9520.654079
688	down_MM_0	9520.654079
2969	down_MM_0	9520.654079
3609	down_MM_0	9520.654079
23143	down_MM_0	9520.654079
55720	down_MM_0	9520.654079
27308	down_MM_0	9520.654079
22889	down_MM_0	9520.654079
2512	down_MM_0	9520.654079
4213	down_MM_0	9520.654079
6741	down_MM_0	9520.654079
51324	down_MM_0	9520.654079
2260	down_MM_0	9520.654079
7586	down_MM_0	9520.654079
9987	down_MM_0	9520.654079
22978	down_MM_0	9520.654079
79811	down_MM_0	9520.654079
7072	down_MM_0	9520.654079
6940	down_MM_0	9520.654079
1629	down_MM_0	9520.654079
5205	down_MM_0	9520.654079
23613	down_MM_0	9520.654079
1576	down_MM_0	9520.654079
4646	down_MM_0	9520.654079
6421	down_MM_0	9520.654079
5783	down_MM_0	9520.654079
5634	down_MM_0	9520.654079
9414	down_MM_0	9520.654079
54737	down_MM_0	9520.654079
11335	down_MM_0	9520.654079
404734	down_MM_0	9520.654079
84901	down_MM_0	9520.654079
23505	down_MM_0	9520.654079
64747	down_MM_0	9520.654079
97	down_MM_0	9520.654079
64062	down_MM_0	9520.654079
4072	down_MM_0	9520.654079
23637	down_MM_0	9520.654079
6597	down_MM_0	9520.654079
64750	down_MM_0	9520.654079
5411	down_MM_0	9520.654079
7026	down_MM_0	9520.654079
80216	down_MM_0	9520.654079
11165	down_MM_0	9520.654079
55142	down_MM_0	9520.654079
10611	down_MM_0	9520.654079
3831	down_MM_0	9520.654079
23443	down_MM_0	9520.654079
23264	down_MM_0	9520.654079
57551	down_MM_0	9520.654079
112939	down_MM_0	9520.654079
54872	down_MM_0	9520.654079
9240	down_MM_0	9520.654079
5803	down_MM_0	9520.654079
29978	down_MM_0	9520.654079
4641	down_MM_0	9520.654079
7593	down_MM_0	9520.654079
3799	down_MM_0	9520.654079
23059	down_MM_0	9520.654079
288	down_MM_0	9520.654079
6439	down_MM_0	9520.654079
51747	down_MM_0	9520.654079
9736	down_MM_0	9520.654079
27071	down_MM_0	9520.654079
65110	down_MM_0	9520.654079
23353	down_MM_0	9520.654079
79883	down_MM_0	9520.654079
10480	down_MM_0	9520.654079
10296	down_MM_0	9520.654079
79151	down_MM_0	9520.654079
56910	down_MM_0	9520.654079
55717	down_MM_0	9520.654079
80867	down_MM_0	9520.654079
60468	down_MM_0	9520.654079
9768	down_MM_0	9520.654079
57798	down_MM_0	9520.654079
8773	down_MM_0	9520.654079
2729	down_MM_0	9520.654079
81611	down_MM_0	9520.654079
2181	down_MM_0	9520.654079
5757	down_MM_0	9520.654079
55608	down_MM_0	9520.654079
677	down_MM_0	9520.654079
10523	down_MM_0	9520.654079
3588	down_MM_0	9520.654079
5887	down_MM_0	9520.654079
23215	down_MM_0	9520.654079
10236	down_MM_0	9520.654079
9112	down_MM_0	9520.654079
9852	down_MM_0	9520.654079
54682	down_MM_0	9520.654079
5935	down_MM_0	9520.654079
1997	down_MM_0	9520.654079
81615	down_MM_0	9520.654079
64421	down_MM_0	9520.654079
3187	down_MM_0	9520.654079
2651	down_MM_0	9520.654079
25998	down_MM_0	9520.654079
7001	down_MM_0	9520.654079
10752	down_MM_0	9520.654079
54453	down_MM_0	9520.654079
54477	down_MM_0	9520.654079
7516	down_MM_0	9520.654079
3423	down_MM_0	9520.654079
60560	down_MM_0	9520.654079
23461	down_MM_0	9520.654079
80047	down_MM_0	9520.654079
26118	down_MM_0	9520.654079
22833	down_MM_0	9520.654079
5481	down_MM_0	9520.654079
84172	down_MM_0	9520.654079
285329	down_MM_0	9520.654079
10082	down_MM_0	9520.654079
10974	down_MM_0	9520.654079
10142	down_MM_0	9520.654079
10431	down_MM_1	4761.371152
10772	down_MM_1	4761.371152
79139	down_MM_1	4761.371152
10950	down_MM_1	4761.371152
5290	down_MM_1	4761.371152
25941	down_MM_1	4761.371152
5321	down_MM_1	4761.371152
1362	down_MM_1	4761.371152
47	down_MM_1	4761.371152
9823	down_MM_1	4761.371152
7803	down_MM_1	4761.371152
6745	down_MM_1	4761.371152
3043	down_MM_1	4761.371152
51015	down_MM_1	4761.371152
8886	down_MM_1	4761.371152
900	down_MM_1	4761.371152
51465	down_MM_1	4761.371152
7334	down_MM_1	4761.371152
387522	down_MM_1	4761.371152
3040	down_MM_1	4761.371152
7171	down_MM_1	4761.371152
23185	down_MM_1	4761.371152
375	down_MM_1	4761.371152
55251	down_MM_1	4761.371152
3039	down_MM_1	4761.371152
355	down_MM_1	4761.371152
3047	down_MM_1	4761.371152
22890	down_MM_1	4761.371152
4735	down_MM_1	4761.371152
6856	down_MM_1	4761.371152
23075	down_MM_1	4761.371152
25842	down_MM_1	4761.371152
6897	down_MM_1	4761.371152
10959	down_MM_1	4761.371152
10651	down_MM_1	4761.371152
51340	down_MM_1	4761.371152
10730	down_MM_1	4761.371152
51100	down_MM_1	4761.371152
306	down_MM_1	4761.371152
200734	down_MM_1	4761.371152
9337	down_MM_1	4761.371152
7534	down_MM_1	4761.371152
51635	down_MM_1	4761.371152
57515	down_MM_1	4761.371152
8615	down_MM_1	4761.371152
6599	down_MM_1	4761.371152
821	down_MM_1	4761.371152
51495	down_MM_1	4761.371152
10550	down_MM_1	4761.371152
57509	down_MM_1	4761.371152
6643	down_MM_1	4761.371152
5906	down_MM_1	4761.371152
3329	down_MM_1	4761.371152
23011	down_MM_1	4761.371152
7511	down_MM_1	4761.371152
5987	down_MM_1	4761.371152
7163	down_MM_1	4761.371152
9874	down_MM_1	4761.371152
10159	down_MM_1	4761.371152
51366	down_MM_1	4761.371152
51167	down_MM_1	4761.371152
29058	down_MM_1	4761.371152
26175	down_MM_1	4761.371152
26135	down_MM_1	4761.371152
5861	down_MM_1	4761.371152
63933	down_MM_1	4761.371152
25932	down_MM_1	4761.371152
26092	down_MM_1	4761.371152
5332	down_MM_1	4761.371152
54431	down_MM_1	4761.371152
6197	down_MM_1	4761.371152
334	down_MM_1	4761.371152
9341	down_MM_1	4761.371152
10955	down_MM_1	4761.371152
10479	down_MM_1	4761.371152
8634	down_MM_1	4761.371152
151579	down_MM_1	4761.371152
1667	down_MM_1	4761.371152
9555	down_MM_1	4761.371152
79016	down_MM_1	4761.371152
10973	down_MM_1	4761.371152
11014	down_MM_1	4761.371152
10745	down_MM_1	4761.371152
10097	down_MM_1	4761.371152
55002	down_MM_1	4761.371152
9950	down_MM_1	4761.371152
51573	down_MM_1	4761.371152
10920	down_MM_1	4761.371152
51074	down_MM_1	4761.371152
29088	down_MM_1	4761.371152
7320	down_MM_1	4761.371152
55884	down_MM_1	4761.371152
2956	down_MM_1	4761.371152
5756	down_MM_1	4761.371152
23301	down_MM_1	4761.371152
10565	down_MM_1	4761.371152
60485	down_MM_1	4761.371152
9813	down_MM_1	4761.371152
10484	down_MM_1	4761.371152
7355	down_MM_1	4761.371152
23471	down_MM_1	4761.371152
3459	down_MM_1	4761.371152
10466	down_MM_1	4761.371152
11196	down_MM_1	4761.371152
128	down_MM_1	4761.371152
9474	down_MM_1	4761.371152
11217	down_MM_1	4761.371152
11163	down_MM_1	4761.371152
25843	down_MM_1	4761.371152
91137	down_MM_1	4761.371152
5718	down_MM_1	4761.371152
54542	down_MM_1	4761.371152
60682	down_MM_1	4761.371152
8895	down_MM_1	4761.371152
51729	down_MM_1	4761.371152
4074	down_MM_1	4761.371152
2023	down_MM_1	4761.371152
10330	down_MM_1	4761.371152
54407	down_MM_1	4761.371152
79646	down_MM_1	4761.371152
23473	down_MM_1	4761.371152
23001	down_MM_1	4761.371152
10016	down_MM_1	4761.371152
4089	down_MM_1	4761.371152
54968	down_MM_1	4761.371152
11051	down_MM_1	4761.371152
26511	down_MM_1	4761.371152
7756	down_MM_1	4761.371152
25898	down_MM_1	4761.371152
10105	down_MM_1	4761.371152
10190	down_MM_1	4761.371152
56650	down_MM_1	4761.371152
171546	down_MM_1	4761.371152
55791	down_MM_1	4761.371152
5537	down_MM_1	4761.371152
54529	down_MM_1	4761.371152
1665	down_MM_1	4761.371152
4170	down_MM_1	4761.371152
9330	down_MM_1	4761.371152
4683	down_MM_1	4761.371152
378	down_MM_1	4761.371152
965	down_MM_1	4761.371152
79718	down_MM_1	4761.371152
81034	down_MM_1	4761.371152
858	down_MM_1	4761.371152
1739	down_MM_1	4761.371152
81542	down_MM_1	4761.371152
5921	down_MM_1	4761.371152
212	down_MM_1	4761.371152
7525	down_MM_1	4761.371152
11161	down_MM_1	4761.371152
2525	down_MM_1	4761.371152
528	down_MM_1	4761.371152
23022	down_MM_1	4761.371152
6016	down_MM_1	4761.371152
54842	down_MM_1	4761.371152
5828	down_MM_1	4761.371152
5728	down_MM_1	4761.371152
10048	down_MM_1	4761.371152
3843	down_MM_1	4761.371152
3045	down_MM_1	4761.371152
5093	down_MM_1	4761.371152
3308	down_MM_1	4761.371152
9936	down_MM_1	4761.371152
27242	down_MM_1	4761.371152
51714	down_MM_1	4761.371152
3419	down_MM_1	4761.371152
9581	down_MM_1	4761.371152
400	down_MM_1	4761.371152
5782	down_MM_1	4761.371152
10093	down_MM_1	4761.371152
6744	down_MM_1	4761.371152
221960	down_MM_1	4761.371152
5631	down_MM_1	4761.371152
55686	down_MM_1	4761.371152
81555	down_MM_1	4761.371152
22800	down_MM_1	4761.371152
11342	down_MM_1	4761.371152
5781	down_MM_1	4761.371152
2773	down_MM_1	4761.371152
22919	down_MM_1	4761.371152
5604	down_MM_1	4761.371152
8553	down_MM_1	4761.371152
79886	down_MM_1	4761.371152
51186	down_MM_1	4761.371152
54145	down_MM_1	4761.371152
1738	down_MM_1	4761.371152
23186	down_MM_1	4761.371152
79624	down_MM_1	4761.371152
80306	down_MM_1	4761.371152
3660	down_MM_1	4761.371152
27250	down_MM_1	4761.371152
7113	down_MM_1	4761.371152
10253	down_MM_1	4761.371152
9123	down_MM_1	4761.371152
2935	down_MM_1	4761.371152
5445	down_MM_1	4761.371152
64853	down_MM_1	4761.371152
10564	down_MM_1	4761.371152
1635	down_MM_1	4761.371152
9412	down_MM_1	4761.371152
540	down_MM_1	4761.371152
2309	down_MM_1	4761.371152
175	down_MM_1	4761.371152
2710	down_MM_1	4761.371152
80267	down_MM_1	4761.371152
83941	down_MM_1	4761.371152
64924	down_MM_1	4761.371152
2665	down_MM_1	4761.371152
22929	down_MM_1	4761.371152
440026	down_MM_1	4761.371152
79038	down_MM_1	4761.371152
23045	down_MM_1	4761.371152
25836	down_MM_1	4761.371152
8899	down_MM_1	4761.371152
81533	down_MM_1	4761.371152
55856	down_MM_1	4761.371152
64395	down_MM_1	4761.371152
11137	down_MM_2	3781.228756
11138	down_MM_2	3781.228756
29103	down_MM_2	3781.228756
5440	down_MM_2	3781.228756
10657	down_MM_2	3781.228756
308	down_MM_2	3781.228756
9044	down_MM_2	3781.228756
440123	down_MM_2	3781.228756
23224	down_MM_2	3781.228756
25963	down_MM_2	3781.228756
8452	down_MM_2	3781.228756
3066	down_MM_2	3781.228756
9857	down_MM_2	3781.228756
54878	down_MM_2	3781.228756
7531	down_MM_2	3781.228756
3183	down_MM_2	3781.228756
6565	down_MM_2	3781.228756
55788	down_MM_2	3781.228756
23595	down_MM_2	3781.228756
10933	down_MM_2	3781.228756
3326	down_MM_2	3781.228756
10213	down_MM_2	3781.228756
64065	down_MM_2	3781.228756
10558	down_MM_2	3781.228756
216	down_MM_2	3781.228756
7716	down_MM_2	3781.228756
8087	down_MM_2	3781.228756
689	down_MM_2	3781.228756
51622	down_MM_2	3781.228756
55012	down_MM_2	3781.228756
27069	down_MM_2	3781.228756
10240	down_MM_2	3781.228756
1936	down_MM_2	3781.228756
2958	down_MM_2	3781.228756
6925	down_MM_2	3781.228756
23204	down_MM_2	3781.228756
266655	down_MM_2	3781.228756
1666	down_MM_2	3781.228756
51382	down_MM_2	3781.228756
2776	down_MM_2	3781.228756
55763	down_MM_2	3781.228756
1983	down_MM_2	3781.228756
5501	down_MM_2	3781.228756
3150	down_MM_2	3781.228756
51406	down_MM_2	3781.228756
202	down_MM_2	3781.228756
81853	down_MM_2	3781.228756
6239	down_MM_2	3781.228756
999	down_MM_2	3781.228756
6125	down_MM_2	3781.228756
65982	down_MM_2	3781.228756
7184	down_MM_2	3781.228756
7398	down_MM_2	3781.228756
51375	down_MM_2	3781.228756
29880	down_MM_2	3781.228756
3398	down_MM_2	3781.228756
4601	down_MM_2	3781.228756
5663	down_MM_2	3781.228756
50999	down_MM_2	3781.228756
3181	down_MM_2	3781.228756
2581	down_MM_2	3781.228756
9550	down_MM_2	3781.228756
1832	down_MM_2	3781.228756
23588	down_MM_2	3781.228756
1528	down_MM_2	3781.228756
6742	down_MM_2	3781.228756
6128	down_MM_2	3781.228756
7514	down_MM_2	3781.228756
7178	down_MM_2	3781.228756
26292	down_MM_2	3781.228756
1389	down_MM_2	3781.228756
56902	down_MM_2	3781.228756
8500	down_MM_2	3781.228756
10314	down_MM_2	3781.228756
6879	down_MM_2	3781.228756
4946	down_MM_2	3781.228756
5683	down_MM_2	3781.228756
7388	down_MM_2	3781.228756
1350	down_MM_2	3781.228756
9531	down_MM_2	3781.228756
23029	down_MM_2	3781.228756
1490	down_MM_2	3781.228756
7319	down_MM_2	3781.228756
7150	down_MM_2	3781.228756
10477	down_MM_2	3781.228756
5684	down_MM_2	3781.228756
5621	down_MM_2	3781.228756
10175	down_MM_2	3781.228756
51121	down_MM_2	3781.228756
6426	down_MM_2	3781.228756
56898	down_MM_2	3781.228756
10971	down_MM_2	3781.228756
23299	down_MM_2	3781.228756
8826	down_MM_2	3781.228756
80223	down_MM_2	3781.228756
23014	down_MM_2	3781.228756
515	down_MM_2	3781.228756
5706	down_MM_2	3781.228756
23741	down_MM_2	3781.228756
51138	down_MM_2	3781.228756
51727	down_MM_2	3781.228756
3021	down_MM_2	3781.228756
55860	down_MM_2	3781.228756
9318	down_MM_2	3781.228756
51144	down_MM_2	3781.228756
1829	down_MM_2	3781.228756
9521	down_MM_2	3781.228756
5805	down_MM_2	3781.228756
934	down_MM_2	3781.228756
1487	down_MM_2	3781.228756
262	down_MM_2	3781.228756
11034	down_MM_2	3781.228756
8932	down_MM_2	3781.228756
204851	down_MM_2	3781.228756
389435	down_MM_2	3781.228756
5692	down_MM_2	3781.228756
114882	down_MM_2	3781.228756
10289	down_MM_2	3781.228756
5357	down_MM_2	3781.228756
9554	down_MM_2	3781.228756
1112	down_MM_2	3781.228756
3688	down_MM_2	3781.228756
55353	down_MM_2	3781.228756
9782	down_MM_2	3781.228756
27249	down_MM_2	3781.228756
11168	down_MM_2	3781.228756
10787	down_MM_2	3781.228756
51170	down_MM_2	3781.228756
4780	down_MM_2	3781.228756
28972	down_MM_2	3781.228756
92482	down_MM_2	3781.228756
29105	down_MM_2	3781.228756
4437	down_MM_2	3781.228756
5862	down_MM_2	3781.228756
6917	down_MM_2	3781.228756
8125	down_MM_2	3781.228756
9584	down_MM_2	3781.228756
54780	down_MM_2	3781.228756
51582	down_MM_2	3781.228756
3094	down_MM_2	3781.228756
51280	down_MM_2	3781.228756
10130	down_MM_2	3781.228756
1315	down_MM_2	3781.228756
1974	down_MM_2	3781.228756
27020	down_MM_2	3781.228756
865	down_MM_2	3781.228756
66008	down_MM_2	3781.228756
4154	down_MM_2	3781.228756
8678	down_MM_2	3781.228756
54499	down_MM_2	3781.228756
64083	down_MM_2	3781.228756
25937	down_MM_2	3781.228756
51668	down_MM_2	3781.228756
1488	down_MM_2	3781.228756
382	down_MM_2	3781.228756
55312	down_MM_2	3781.228756
6613	down_MM_2	3781.228756
57142	down_MM_2	3781.228756
3015	down_MM_2	3781.228756
5048	down_MM_2	3781.228756
6391	down_MM_2	3781.228756
51742	down_MM_2	3781.228756
648	down_MM_2	3781.228756
25804	down_MM_2	3781.228756
8813	down_MM_2	3781.228756
10944	down_MM_2	3781.228756
4190	down_MM_2	3781.228756
4724	down_MM_2	3781.228756
6201	down_MM_2	3781.228756
10512	down_MM_2	3781.228756
51292	down_MM_2	3781.228756
4673	down_MM_2	3781.228756
11180	down_MM_2	3781.228756
9685	down_MM_2	3781.228756
5434	down_MM_2	3781.228756
51096	down_MM_2	3781.228756
372	down_MM_2	3781.228756
28984	down_MM_2	3781.228756
51510	down_MM_2	3781.228756
989	down_MM_2	3781.228756
23116	down_MM_2	3781.228756
11261	down_MM_2	3781.228756
3190	down_MM_2	3781.228756
4729	down_MM_2	3781.228756
301	down_MM_2	3781.228756
6038	down_MM_2	3781.228756
5813	down_MM_2	3781.228756
6169	down_MM_2	3781.228756
54981	down_MM_2	3781.228756
29081	down_MM_2	3781.228756
6418	down_MM_2	3781.228756
6432	down_MM_2	3781.228756
10153	down_MM_2	3781.228756
7520	down_MM_2	3781.228756
694	down_MM_2	3781.228756
23469	down_MM_2	3781.228756
5358	down_MM_2	3781.228756
7812	down_MM_2	3781.228756
509	down_MM_2	3781.228756
6990	down_MM_2	3781.228756
57415	down_MM_2	3781.228756
9620	down_MM_2	3781.228756
114908	down_MM_2	3781.228756
56984	down_MM_2	3781.228756
22878	down_MM_2	3781.228756
10250	down_MM_2	3781.228756
57460	down_MM_2	3781.228756
4904	down_MM_2	3781.228756
26751	down_MM_2	3781.228756
9861	down_MM_2	3781.228756
56925	down_MM_2	3781.228756
25816	down_MM_2	3781.228756
10606	down_MM_2	3781.228756
10735	down_MM_2	3781.228756
10728	down_MM_2	3781.228756
26960	down_MM_2	3781.228756
3156	down_MM_2	3781.228756
665	down_MM_2	3781.228756
2004	down_MM_2	3781.228756
91298	down_MM_2	3781.228756
7555	down_MM_2	3781.228756
55374	down_MM_2	3781.228756
6637	down_MM_2	3781.228756
3189	down_MM_2	3781.228756
5885	down_MM_2	3781.228756
80349	down_MM_2	3781.228756
9576	down_MM_2	3781.228756
2098	down_MM_2	3781.228756
7324	down_MM_2	3781.228756
7458	down_MM_2	3781.228756
144581	down_MM_2	3781.228756
9559	down_MM_2	3781.228756
892	down_MM_2	3781.228756
11231	down_MM_2	3781.228756
3646	down_MM_2	3781.228756
2631	down_MM_2	3781.228756
7779	down_MM_2	3781.228756
4719	down_MM_2	3781.228756
522	down_MM_2	3781.228756
9774	down_MM_2	3781.228756
7155	down_MM_2	3781.228756
25972	down_MM_2	3781.228756
9804	down_MM_2	3781.228756
191	down_MM_2	3781.228756
11001	down_MM_2	3781.228756
23196	down_MM_2	3781.228756
25996	down_MM_2	3781.228756
65005	down_MM_2	3781.228756
10668	down_MM_2	3781.228756
10949	down_MM_2	3781.228756
23658	down_MM_2	3781.228756
5464	down_MM_2	3781.228756
6223	down_MM_2	3781.228756
7360	down_MM_2	3781.228756
3192	down_MM_2	3781.228756
22872	down_MM_2	3781.228756
10972	down_MM_2	3781.228756
5796	down_MM_2	3781.228756
1027	down_MM_2	3781.228756
51031	down_MM_2	3781.228756
51316	down_MM_2	3781.228756
9792	down_MM_2	3781.228756
79665	down_MM_2	3781.228756
9061	down_MM_2	3781.228756
7529	down_MM_2	3781.228756
4710	down_MM_2	3781.228756
7095	down_MM_2	3781.228756
91860	down_MM_2	3781.228756
10434	down_MM_2	3781.228756
9616	down_MM_2	3781.228756
9724	down_MM_2	3781.228756
4267	down_MM_2	3781.228756
9444	down_MM_2	3781.228756
29922	down_MM_2	3781.228756
10205	down_MM_2	3781.228756
54107	down_MM_2	3781.228756
7082	down_MM_2	3781.228756
220717	down_MM_2	3781.228756
80218	down_MM_2	3781.228756
7411	down_MM_2	3781.228756
10600	down_MM_2	3781.228756
159	down_MM_2	3781.228756
2065	down_MM_2	3781.228756
9403	down_MM_2	3781.228756
3336	down_MM_2	3781.228756
51290	down_MM_2	3781.228756
6428	down_MM_2	3781.228756
79740	down_MM_2	3781.228756
7105	down_MM_2	3781.228756
5908	down_MM_2	3781.228756
3417	down_MM_2	3781.228756
9689	down_MM_2	3781.228756
51606	down_MM_2	3781.228756
23405	down_MM_2	3781.228756
214	down_MM_2	3781.228756
7257	down_MM_3	2711.4369
53615	down_MM_3	2711.4369
55664	down_MM_3	2711.4369
23002	down_MM_3	2711.4369
84079	down_MM_3	2711.4369
27341	down_MM_3	2711.4369
22911	down_MM_3	2711.4369
83637	down_MM_3	2711.4369
65084	down_MM_3	2711.4369
1048	down_MM_3	2711.4369
3033	down_MM_3	2711.4369
8566	down_MM_3	2711.4369
55168	down_MM_3	2711.4369
51430	down_MM_3	2711.4369
6405	down_MM_3	2711.4369
27347	down_MM_3	2711.4369
6625	down_MM_3	2711.4369
55080	down_MM_3	2711.4369
26953	down_MM_3	2711.4369
10347	down_MM_3	2711.4369
26517	down_MM_3	2711.4369
7168	down_MM_3	2711.4369
513	down_MM_3	2711.4369
54758	down_MM_3	2711.4369
79137	down_MM_3	2711.4369
11152	down_MM_3	2711.4369
3475	down_MM_3	2711.4369
84162	down_MM_3	2711.4369
4726	down_MM_3	2711.4369
124044	down_MM_3	2711.4369
79603	down_MM_3	2711.4369
9197	down_MM_3	2711.4369
57698	down_MM_3	2711.4369
2232	down_MM_3	2711.4369
26275	down_MM_3	2711.4369
7718	down_MM_3	2711.4369
1595	down_MM_3	2711.4369
26173	down_MM_3	2711.4369
28952	down_MM_3	2711.4369
5606	down_MM_3	2711.4369
51329	down_MM_3	2711.4369
23300	down_MM_3	2711.4369
51070	down_MM_3	2711.4369
10573	down_MM_3	2711.4369
57794	down_MM_3	2711.4369
11160	down_MM_3	2711.4369
64374	down_MM_3	2711.4369
10116	down_MM_3	2711.4369
11007	down_MM_3	2711.4369
10458	down_MM_3	2711.4369
51071	down_MM_3	2711.4369
901	down_MM_3	2711.4369
115939	down_MM_3	2711.4369
6621	down_MM_3	2711.4369
54874	down_MM_3	2711.4369
23462	down_MM_3	2711.4369
2810	down_MM_3	2711.4369
253943	down_MM_3	2711.4369
10312	down_MM_3	2711.4369
25979	down_MM_3	2711.4369
521	down_MM_3	2711.4369
55311	down_MM_3	2711.4369
6683	down_MM_3	2711.4369
51282	down_MM_3	2711.4369
8721	down_MM_3	2711.4369
79939	down_MM_4	1326.541174
1356	down_MM_4	1326.541174
9747	down_MM_4	1326.541174
8644	down_MM_4	1326.541174
3787	down_MM_4	1326.541174
285231	down_MM_4	1326.541174
218	down_MM_4	1326.541174
4067	down_MM_4	1326.541174
9957	down_MM_4	1326.541174
8888	down_MM_4	1326.541174
79838	down_MM_4	1326.541174
5866	down_MM_4	1326.541174
5143	down_MM_4	1326.541174
401105	down_MM_4	1326.541174
23181	down_MM_4	1326.541174
23117	down_MM_4	1326.541174
8531	down_MM_4	1326.541174
54800	down_MM_4	1326.541174
5228	down_MM_4	1326.541174
388558	down_MM_4	1326.541174
4082	down_MM_4	1326.541174
481	down_MM_4	1326.541174
2568	down_MM_4	1326.541174
9334	down_MM_4	1326.541174
79180	down_MM_4	1326.541174
2152	down_MM_4	1326.541174
152719	down_MM_4	1326.541174
602	down_MM_4	1326.541174
57834	down_MM_4	1326.541174
400949	down_MM_4	1326.541174
567	down_MM_4	1326.541174
1728	down_MM_4	1326.541174
960	down_MM_4	1326.541174
6932	down_MM_4	1326.541174
8544	down_MM_4	1326.541174
6693	down_MM_4	1326.541174
2801	down_MM_4	1326.541174
55567	down_MM_5	1308.926338
5479	down_MM_5	1308.926338
60481	down_MM_5	1308.926338
57111	down_MM_5	1308.926338
6902	down_MM_5	1308.926338
7145	down_MM_5	1308.926338
23008	down_MM_5	1308.926338
1476	down_MM_5	1308.926338
4670	down_MM_5	1308.926338
2122	down_MM_5	1308.926338
5689	down_MM_5	1308.926338
1655	down_MM_5	1308.926338
4712	down_MM_5	1308.926338
5685	down_MM_5	1308.926338
6230	down_MM_5	1308.926338
116496	down_MM_5	1308.926338
10094	down_MM_5	1308.926338
604	down_MM_5	1308.926338
10487	down_MM_5	1308.926338
3983	down_MM_5	1308.926338
55771	down_MM_5	1308.926338
8034	down_MM_5	1308.926338
4677	down_MM_5	1308.926338
5066	down_MM_5	1308.926338
6711	down_MM_5	1308.926338
27292	down_MM_5	1308.926338
440083	down_MM_5	1308.926338
293	down_MM_5	1308.926338
6202	down_MM_5	1308.926338
10437	down_MM_5	1308.926338
7084	down_MM_5	1308.926338
90338	down_MM_5	1308.926338
1982	down_MM_5	1308.926338
6651	down_MM_5	1308.926338
29883	down_MM_5	1308.926338
6217	down_MM_5	1308.926338
4736	down_MM_5	1308.926338
79966	down_MM_5	1308.926338
25994	down_MM_5	1308.926338
8612	down_MM_5	1308.926338
5052	down_MM_5	1308.926338
6738	down_MM_5	1308.926338
51065	down_MM_5	1308.926338
10209	down_MM_5	1308.926338
5108	down_MM_5	1308.926338
11224	down_MM_5	1308.926338
5214	down_MM_5	1308.926338
390354	down_MM_5	1308.926338
5825	down_MM_5	1308.926338
4925	down_MM_5	1308.926338
6138	down_MM_5	1308.926338
1495	down_MM_5	1308.926338
55573	down_MM_5	1308.926338
1755	down_MM_5	1308.926338
91746	down_MM_5	1308.926338
259230	down_MM_5	1308.926338
8673	down_MM_5	1308.926338
10874	down_MM_5	1308.926338
1471	down_MM_5	1308.926338
8434	down_MM_5	1308.926338
81892	down_MM_5	1308.926338
8900	down_MM_5	1308.926338
4299	down_MM_5	1308.926338
23677	down_MM_5	1308.926338
5042	down_MM_5	1308.926338
8315	down_MM_6	1291.978993
51192	down_MM_6	1291.978993
3904	down_MM_6	1291.978993
4783	down_MM_6	1291.978993
11235	down_MM_6	1291.978993
5696	down_MM_6	1291.978993
2192	down_MM_6	1291.978993
4688	down_MM_6	1291.978993
2740	down_MM_6	1291.978993
8894	down_MM_6	1291.978993
79845	down_MM_6	1291.978993
4210	down_MM_6	1291.978993
8073	down_MM_6	1291.978993
6001	down_MM_6	1291.978993
10561	down_MM_6	1291.978993
10135	down_MM_6	1291.978993
56521	down_MM_6	1291.978993
5690	down_MM_6	1291.978993
7431	down_MM_6	1291.978993
64778	down_MM_6	1291.978993
92346	down_MM_6	1291.978993
56243	down_MM_6	1291.978993
51303	down_MM_6	1291.978993
51312	down_MM_6	1291.978993
817	down_MM_6	1291.978993
3939	down_MM_6	1291.978993
2180	down_MM_6	1291.978993
6554	down_MM_6	1291.978993
2870	down_MM_6	1291.978993
7776	down_MM_6	1291.978993
834	down_MM_6	1291.978993
1544	down_MM_6	1291.978993
7042	down_MM_6	1291.978993
27336	down_MM_7	970.1496351
79948	down_MM_7	970.1496351
55660	down_MM_7	970.1496351
545	down_MM_7	970.1496351
8574	down_MM_7	970.1496351
6717	down_MM_7	970.1496351
5062	down_MM_7	970.1496351
55830	down_MM_7	970.1496351
7337	down_MM_7	970.1496351
112479	down_MM_7	970.1496351
60492	down_MM_7	970.1496351
23244	down_MM_7	970.1496351
54505	down_MM_7	970.1496351
9491	down_MM_7	970.1496351
391717	down_MM_7	970.1496351
6996	down_MM_7	970.1496351
9107	down_MM_7	970.1496351
7905	down_MM_7	970.1496351
51335	down_MM_7	970.1496351
4528	down_MM_7	970.1496351
6938	down_MM_7	970.1496351
8836	down_MM_7	970.1496351
57496	down_MM_7	970.1496351
58528	down_MM_7	970.1496351
9053	down_MM_7	970.1496351
23484	down_MM_7	970.1496351
25820	down_MM_7	970.1496351
4728	down_MM_7	970.1496351
6249	down_MM_7	970.1496351
6240	down_MM_7	970.1496351
9926	down_MM_7	970.1496351
7915	down_MM_7	970.1496351
57037	down_MM_7	970.1496351
53918	down_MM_7	970.1496351
64431	down_MM_7	970.1496351
11257	down_MM_7	970.1496351
444	down_MM_7	970.1496351
27247	down_MM_7	970.1496351
6733	down_MM_7	970.1496351
7259	down_MM_7	970.1496351
8239	down_MM_7	970.1496351
8726	down_MM_7	970.1496351
27230	down_MM_7	970.1496351
4594	down_MM_7	970.1496351
94239	down_MM_7	970.1496351
10559	down_MM_7	970.1496351
6358	down_MM_7	970.1496351
10063	down_MM_7	970.1496351
79582	down_MM_7	970.1496351
55259	down_MM_7	970.1496351
8243	down_MM_7	970.1496351
26003	down_MM_7	970.1496351
23341	down_MM_7	970.1496351
5545	down_MM_7	970.1496351
4750	down_MM_7	970.1496351
6627	down_MM_7	970.1496351
2009	down_MM_7	970.1496351
29901	down_MM_7	970.1496351
8175	down_MM_7	970.1496351
64216	down_MM_7	970.1496351
9693	down_MM_7	970.1496351
9326	down_MM_7	970.1496351
51077	down_MM_7	970.1496351
8661	down_MM_7	970.1496351
9354	down_MM_7	970.1496351
51455	down_MM_7	970.1496351
4065	down_MM_7	970.1496351
8065	down_MM_7	970.1496351
51663	down_MM_7	970.1496351
22828	down_MM_7	970.1496351
29117	down_MM_7	970.1496351
1070	down_MM_7	970.1496351
4087	down_MM_7	970.1496351
51230	down_MM_7	970.1496351
10428	down_MM_7	970.1496351
6670	down_MM_7	970.1496351
1155	down_MM_7	970.1496351
7181	down_MM_7	970.1496351
23239	down_MM_7	970.1496351
9166	down_MM_7	970.1496351
51134	down_MM_7	970.1496351
10694	down_MM_7	970.1496351
253782	down_MM_7	970.1496351
81627	down_MM_7	970.1496351
441046	down_MM_7	970.1496351
51306	down_MM_7	970.1496351
51626	down_MM_7	970.1496351
7443	down_MM_7	970.1496351
58486	down_MM_7	970.1496351
6310	down_MM_7	970.1496351
25813	down_MM_7	970.1496351
3775	down_MM_8	901.7764362
211	down_MM_8	901.7764362
64344	down_MM_8	901.7764362
4430	down_MM_8	901.7764362
6728	down_MM_8	901.7764362
10346	down_MM_8	901.7764362
4070	down_MM_8	901.7764362
4189	down_MM_8	901.7764362
1992	down_MM_8	901.7764362
3127	down_MM_8	901.7764362
5359	down_MM_8	901.7764362
9592	down_MM_8	901.7764362
6566	down_MM_8	901.7764362
2150	down_MM_8	901.7764362
64135	down_MM_8	901.7764362
2673	down_MM_8	901.7764362
1604	down_MM_8	901.7764362
51809	down_MM_8	901.7764362
54205	down_MM_8	901.7764362
8204	down_MM_8	901.7764362
390	down_MM_8	901.7764362
10096	down_MM_8	901.7764362
26354	down_MM_8	901.7764362
5175	down_MM_8	901.7764362
3309	down_MM_8	901.7764362
4942	down_MM_8	901.7764362
7262	down_MM_8	901.7764362
9451	down_MM_8	901.7764362
11254	down_MM_8	901.7764362
6457	down_MM_8	901.7764362
829	down_MM_8	901.7764362
3075	down_MM_8	901.7764362
4478	down_MM_8	901.7764362
11074	down_MM_8	901.7764362
10797	down_MM_8	901.7764362
56851	down_MM_8	901.7764362
2643	down_MM_8	901.7764362
25984	down_MM_8	901.7764362
10161	down_MM_8	901.7764362
7050	down_MM_8	901.7764362
3115	down_MM_8	901.7764362
2745	down_MM_8	901.7764362
79581	down_MM_8	901.7764362
5892	down_MM_8	901.7764362
3123	down_MM_8	901.7764362
127544	down_MM_8	901.7764362
7347	down_MM_8	901.7764362
3428	down_MM_8	901.7764362
8013	down_MM_8	901.7764362
3109	down_MM_8	901.7764362
10020	down_MM_8	901.7764362
961	down_MM_8	901.7764362
8743	down_MM_8	901.7764362
22980	down_MM_9	666.1684331
10603	down_MM_9	666.1684331
6530	down_MM_9	666.1684331
8543	down_MM_9	666.1684331
79867	down_MM_9	666.1684331
7755	down_MM_9	666.1684331
22834	down_MM_9	666.1684331
22902	down_MM_9	666.1684331
6657	down_MM_9	666.1684331
11012	down_MM_9	666.1684331
6168	down_MM_9	666.1684331
421	down_MM_9	666.1684331
4000	down_MM_9	666.1684331
23524	down_MM_9	666.1684331
10658	down_MM_9	666.1684331
3895	down_MM_9	666.1684331
4781	down_MM_9	666.1684331
55020	down_MM_9	666.1684331
563	down_MM_9	666.1684331
219	down_MM_9	666.1684331
1329	down_MM_9	666.1684331
122704	down_MM_9	666.1684331
10321	down_MM_9	666.1684331
29781	down_MM_9	666.1684331
988	down_MM_9	666.1684331
3507	down_MM_9	666.1684331
64106	down_MM_9	666.1684331
51171	down_MM_9	666.1684331
55671	down_MM_9	666.1684331
3329	up_MM_0	1293.400111
1452	up_MM_0	1293.400111
4076	up_MM_0	1293.400111
84079	up_MM_0	1293.400111
387	up_MM_0	1293.400111
928	up_MM_0	1293.400111
308	up_MM_0	1293.400111
5684	up_MM_0	1293.400111
1476	up_MM_0	1293.400111
8073	up_MM_0	1293.400111
2969	up_MM_0	1293.400111
150	up_MM_0	1293.400111
310	up_MM_0	1293.400111
10016	up_MM_0	1293.400111
5861	up_MM_0	1293.400111
7531	up_MM_0	1293.400111
3074	up_MM_0	1293.400111
26953	up_MM_0	1293.400111
10109	up_MM_0	1293.400111
10487	up_MM_0	1293.400111
5434	up_MM_0	1293.400111
3021	up_MM_0	1293.400111
23117	up_MM_0	1293.400111
2778	up_MM_0	1293.400111
11345	up_MM_0	1293.400111
826	up_MM_0	1293.400111
4082	up_MM_0	1293.400111
3326	up_MM_0	1293.400111
10670	up_MM_0	1293.400111
2773	up_MM_0	1293.400111
3475	up_MM_0	1293.400111
4729	up_MM_0	1293.400111
5230	up_MM_0	1293.400111
5604	up_MM_0	1293.400111
301	up_MM_0	1293.400111
689	up_MM_0	1293.400111
51622	up_MM_0	1293.400111
5464	up_MM_0	1293.400111
6386	up_MM_0	1293.400111
6202	up_MM_0	1293.400111
51123	up_MM_0	1293.400111
7360	up_MM_0	1293.400111
3192	up_MM_0	1293.400111
5692	up_MM_0	1293.400111
3301	up_MM_0	1293.400111
6217	up_MM_0	1293.400111
4666	up_MM_0	1293.400111
694	up_MM_0	1293.400111
3309	up_MM_0	1293.400111
10209	up_MM_0	1293.400111
5108	up_MM_0	1293.400111
4735	up_MM_0	1293.400111
25998	up_MM_0	1293.400111
27249	up_MM_0	1293.400111
509	up_MM_0	1293.400111
9445	up_MM_0	1293.400111
4710	up_MM_0	1293.400111
390354	up_MM_0	1293.400111
378	up_MM_0	1293.400111
79838	up_MM_0	1293.400111
4904	up_MM_0	1293.400111
253725	up_MM_0	1293.400111
4809	up_MM_0	1293.400111
9861	up_MM_0	1293.400111
23451	up_MM_0	1293.400111
3312	up_MM_0	1293.400111
9550	up_MM_0	1293.400111
1495	up_MM_0	1293.400111
563	up_MM_0	1293.400111
9802	up_MM_0	1293.400111
55379	up_MM_0	1293.400111
6128	up_MM_0	1293.400111
8531	up_MM_0	1293.400111
71	up_MM_0	1293.400111
901	up_MM_0	1293.400111
1315	up_MM_0	1293.400111
51100	up_MM_0	1293.400111
51322	up_MM_0	1293.400111
220717	up_MM_0	1293.400111
8673	up_MM_0	1293.400111
10284	up_MM_0	1293.400111
4946	up_MM_0	1293.400111
9375	up_MM_0	1293.400111
5034	up_MM_0	1293.400111
7458	up_MM_0	1293.400111
3428	up_MM_0	1293.400111
3337	up_MM_0	1293.400111
3459	up_MM_0	1293.400111
23677	up_MM_0	1293.400111
7323	up_MM_0	1293.400111
80736	up_MM_0	1293.400111
10974	up_MM_0	1293.400111
23478	up_MM_0	1293.400111
6950	up_MM_0	1293.400111
5660	up_MM_0	1293.400111
214	up_MM_0	1293.400111
211	up_MM_1	598.4561559
26509	up_MM_1	598.4561559
4942	up_MM_1	598.4561559
55905	up_MM_1	598.4561559
10346	up_MM_1	598.4561559
4246	up_MM_1	598.4561559
1191	up_MM_1	598.4561559
9957	up_MM_1	598.4561559
11012	up_MM_1	598.4561559
64747	up_MM_1	598.4561559
10384	up_MM_1	598.4561559
83450	up_MM_1	598.4561559
3181	up_MM_1	598.4561559
3106	up_MM_1	598.4561559
10094	up_MM_1	598.4561559
403	up_MM_1	598.4561559
25984	up_MM_1	598.4561559
5359	up_MM_1	598.4561559
26010	up_MM_1	598.4561559
4680	up_MM_1	598.4561559
306	up_MM_1	598.4561559
10213	up_MM_1	598.4561559
2878	up_MM_1	598.4561559
79180	up_MM_1	598.4561559
51809	up_MM_1	598.4561559
5799	up_MM_1	598.4561559
390	up_MM_1	598.4561559
7052	up_MM_1	598.4561559
10625	up_MM_1	598.4561559
10096	up_MM_1	598.4561559
9689	up_MM_1	598.4561559
3015	up_MM_1	598.4561559
567	up_MM_1	598.4561559
5901	up_MM_2	350.4792498
11235	up_MM_2	350.4792498
54542	up_MM_2	350.4792498
10920	up_MM_2	350.4792498
10063	up_MM_2	350.4792498
51714	up_MM_2	350.4792498
7320	up_MM_2	350.4792498
10330	up_MM_2	350.4792498
22902	up_MM_2	350.4792498
51366	up_MM_2	350.4792498
56904	up_MM_2	350.4792498
5202	up_MM_2	350.4792498
3397	up_MM_2	350.4792498
55082	up_MM_2	350.4792498
4478	up_MM_2	350.4792498
2959	up_MM_2	350.4792498
50999	up_MM_2	350.4792498
10658	up_MM_2	350.4792498
5125	up_MM_2	350.4792498
6434	up_MM_2	350.4792498
5937	up_MM_2	350.4792498
2745	up_MM_2	350.4792498
4086	up_MM_2	350.4792498
80135	up_MM_2	350.4792498
7347	up_MM_2	350.4792498
7756	up_MM_2	350.4792498
6183	up_MM_2	350.4792498
81533	up_MM_2	350.4792498
10550	up_MM_2	350.4792498
54145	up_MM_2	350.4792498
834	up_MM_2	350.4792498
5701	up_MM_2	350.4792498
375	up_MM_2	350.4792498
5828	up_MM_2	350.4792498
1356	up_MM_3	340.6075618
7257	up_MM_3	340.6075618
51116	up_MM_3	340.6075618
5093	up_MM_3	340.6075618
55660	up_MM_3	340.6075618
23008	up_MM_3	340.6075618
522	up_MM_3	340.6075618
4067	up_MM_3	340.6075618
7337	up_MM_3	340.6075618
7095	up_MM_3	340.6075618
5689	up_MM_3	340.6075618
54453	up_MM_3	340.6075618
9354	up_MM_3	340.6075618
23637	up_MM_3	340.6075618
391717	up_MM_3	340.6075618
7905	up_MM_3	340.6075618
51335	up_MM_3	340.6075618
10549	up_MM_3	340.6075618
1155	up_MM_3	340.6075618
6774	up_MM_3	340.6075618
6240	up_MM_3	340.6075618
81627	up_MM_3	340.6075618
490	up_MM_3	340.6075618
58486	up_MM_3	340.6075618
7443	up_MM_3	340.6075618
10097	up_MM_3	340.6075618
11257	up_MM_3	340.6075618
444	up_MM_3	340.6075618
6421	up_MM_3	340.6075618
4216	up_MM_3	340.6075618
5935	up_MM_4	323.8544656
220988	up_MM_4	323.8544656
27230	up_MM_4	323.8544656
4594	up_MM_4	323.8544656
1112	up_MM_4	323.8544656
288	up_MM_4	323.8544656
6760	up_MM_4	323.8544656
54737	up_MM_4	323.8544656
51747	up_MM_4	323.8544656
9270	up_MM_4	323.8544656
8243	up_MM_4	323.8544656
404734	up_MM_4	323.8544656
65110	up_MM_4	323.8544656
10752	up_MM_4	323.8544656
7155	up_MM_4	323.8544656
10135	up_MM_4	323.8544656
97	up_MM_4	323.8544656
10116	up_MM_4	323.8544656
7431	up_MM_4	323.8544656
6565	up_MM_4	323.8544656
4213	up_MM_4	323.8544656
6741	up_MM_4	323.8544656
4781	up_MM_4	323.8544656
7026	up_MM_4	323.8544656
23177	up_MM_4	323.8544656
11340	up_MM_4	323.8544656
9053	up_MM_4	323.8544656
81611	up_MM_4	323.8544656
25937	up_MM_4	323.8544656
2098	up_MM_4	323.8544656
2180	up_MM_4	323.8544656
8451	up_MM_4	323.8544656
51626	up_MM_4	323.8544656
10105	up_MM_4	323.8544656
80173	up_MM_4	323.8544656
9112	up_MM_4	323.8544656
6391	up_MM_4	323.8544656
5803	up_MM_4	323.8544656
29978	up_MM_4	323.8544656
1730	up_MM_5	270.949763
648	up_MM_5	270.949763
3490	up_MM_5	270.949763
79659	up_MM_5	270.949763
65982	up_MM_5	270.949763
5696	up_MM_5	270.949763
55329	up_MM_5	270.949763
3033	up_MM_5	270.949763
6307	up_MM_5	270.949763
26018	up_MM_5	270.949763
9666	up_MM_5	270.949763
2581	up_MM_5	270.949763
11001	up_MM_5	270.949763
54585	up_MM_5	270.949763
9319	up_MM_5	270.949763
115207	up_MM_5	270.949763
7991	up_MM_5	270.949763
3855	up_MM_5	270.949763
58473	up_MM_5	270.949763
6713	up_MM_5	270.949763
9576	up_MM_5	270.949763
9728	up_MM_5	270.949763
51668	up_MM_5	270.949763
4291	up_MM_5	270.949763
11158	up_MM_5	270.949763
4131	up_MM_5	270.949763
6583	up_MM_5	270.949763
1069	up_MM_5	270.949763
79740	up_MM_5	270.949763
23479	up_MM_5	270.949763
10289	up_MM_5	270.949763
51669	up_MM_5	270.949763
5728	up_MM_6	263.8259743
80306	up_MM_6	263.8259743
4953	up_MM_6	263.8259743
4170	up_MM_6	263.8259743
23515	up_MM_6	263.8259743
60682	up_MM_6	263.8259743
10950	up_MM_6	263.8259743
9123	up_MM_6	263.8259743
5290	up_MM_6	263.8259743
2935	up_MM_6	263.8259743
6657	up_MM_6	263.8259743
51167	up_MM_6	263.8259743
400	up_MM_6	263.8259743
965	up_MM_6	263.8259743
5782	up_MM_6	263.8259743
64778	up_MM_6	263.8259743
6745	up_MM_6	263.8259743
56851	up_MM_6	263.8259743
51015	up_MM_6	263.8259743
10730	up_MM_6	263.8259743
7385	up_MM_6	263.8259743
23443	up_MM_6	263.8259743
64422	up_MM_6	263.8259743
54968	up_MM_6	263.8259743
11051	up_MM_6	263.8259743
8553	up_MM_6	263.8259743
26511	up_MM_6	263.8259743
1604	up_MM_6	263.8259743
25979	up_MM_6	263.8259743
11014	up_MM_6	263.8259743
10190	up_MM_6	263.8259743
4928	up_MM_6	263.8259743
9950	up_MM_6	263.8259743
171546	up_MM_6	263.8259743
9314	up_MM_6	263.8259743
6165	up_MM_7	259.1591689
2260	up_MM_7	259.1591689
9747	up_MM_7	259.1591689
3045	up_MM_7	259.1591689
3039	up_MM_7	259.1591689
7755	up_MM_7	259.1591689
60468	up_MM_7	259.1591689
3047	up_MM_7	259.1591689
64421	up_MM_7	259.1591689
55142	up_MM_7	259.1591689
9647	up_MM_7	259.1591689
2651	up_MM_7	259.1591689
22833	up_MM_7	259.1591689
6940	up_MM_7	259.1591689
112939	up_MM_7	259.1591689
23143	up_MM_7	259.1591689
285329	up_MM_7	259.1591689
6223	up_MM_7	259.1591689
5609	up_MM_7	259.1591689
64106	up_MM_7	259.1591689
3040	up_MM_7	259.1591689
56910	up_MM_7	259.1591689
79151	up_MM_7	259.1591689
9554	up_MM_8	171.3564857
114932	up_MM_8	171.3564857
55664	up_MM_8	171.3564857
54529	up_MM_8	171.3564857
5440	up_MM_8	171.3564857
1203	up_MM_8	171.3564857
64921	up_MM_8	171.3564857
79646	up_MM_8	171.3564857
23244	up_MM_8	171.3564857
6426	up_MM_8	171.3564857
10093	up_MM_8	171.3564857
10576	up_MM_8	171.3564857
9412	up_MM_8	171.3564857
175	up_MM_8	171.3564857
604	up_MM_8	171.3564857
4247	up_MM_8	171.3564857
51071	up_MM_8	171.3564857
10597	up_MM_8	171.3564857
79949	up_MM_8	171.3564857
79752	up_MM_8	171.3564857
26292	up_MM_8	171.3564857
7341	up_MM_8	171.3564857
3988	up_MM_8	171.3564857
6038	up_MM_8	171.3564857
79016	up_MM_8	171.3564857
11212	up_MM_8	171.3564857
51465	up_MM_8	171.3564857
8899	up_MM_8	171.3564857
128	up_MM_8	171.3564857
8559	up_MM_8	171.3564857
23186	up_MM_8	171.3564857
8418	up_MM_9	158.8391534
5955	up_MM_9	158.8391534
25804	up_MM_9	158.8391534
847	up_MM_9	158.8391534
25800	up_MM_9	158.8391534
9936	up_MM_9	158.8391534
5867	up_MM_9	158.8391534
23224	up_MM_9	158.8391534
8520	up_MM_9	158.8391534
4938	up_MM_9	158.8391534
10602	up_MM_9	158.8391534
151050	up_MM_9	158.8391534
1739	up_MM_9	158.8391534
81689	up_MM_9	158.8391534
6767	up_MM_9	158.8391534
4267	up_MM_9	158.8391534
1528	up_MM_9	158.8391534
64981	up_MM_9	158.8391534
5332	up_MM_9	158.8391534
83941	up_MM_9	158.8391534
4599	up_MM_9	158.8391534
57798	up_MM_9	158.8391534
3189	up_MM_9	158.8391534
1389	up_MM_9	158.8391534
151011	up_MM_9	158.8391534
64135	up_MM_9	158.8391534
23369	up_MM_9	158.8391534
6278	up_MM_9	158.8391534
11163	up_MM_9	158.8391534
