# Supplementary material for: Dissection of Regulatory Networks that Are Altered in Disease via Differential Co-expression
Source: PLoS Comput Biol. 2013 Mar 7;9(3):e1002955. doi: 10.1371/journal.pcbi.1002955 (PMC3591264; doi:10.1371/journal.pcbi.1002955)
Supplement: Text S3 — Gene sets discovered in this study. (ZIP) [file pcbi.1002955.s014.zip › Supplemen_2_DICER_output/lung_cancer_modules.txt]

3329	up_0
1452	up_0
4076	up_0
387	up_0
928	up_0
308	up_0
5684	up_0
1476	up_0
8073	up_0
2969	up_0
310	up_0
10016	up_0
5861	up_0
7531	up_0
3074	up_0
10109	up_0
5434	up_0
10487	up_0
3021	up_0
2778	up_0
826	up_0
11345	up_0
4082	up_0
3326	up_0
10670	up_0
2773	up_0
4729	up_0
5230	up_0
5604	up_0
301	up_0
689	up_0
51622	up_0
5464	up_0
6386	up_0
6202	up_0
51123	up_0
7360	up_0
3192	up_0
5692	up_0
3301	up_0
6217	up_0
4666	up_0
694	up_0
3309	up_0
10209	up_0
5108	up_0
4735	up_0
27249	up_0
509	up_0
4710	up_0
9445	up_0
390354	up_0
378	up_0
4904	up_0
9861	up_0
4809	up_0
253725	up_0
23451	up_0
9550	up_0
3312	up_0
1495	up_0
55379	up_0
9802	up_0
71	up_0
8531	up_0
6128	up_0
1315	up_0
51322	up_0
51100	up_0
220717	up_0
10284	up_0
8673	up_0
4946	up_0
9375	up_0
5034	up_0
7458	up_0
3428	up_0
3459	up_0
3337	up_0
7323	up_0
23677	up_0
80736	up_0
23478	up_0
6950	up_0
214	up_0
5660	up_0
23117	up_1
563	up_1
901	up_1
150	up_1
79838	up_1
84079	up_1
3475	up_1
25998	up_1
10974	up_1
26953	up_1
26509	up_2
211	up_2
4942	up_2
10346	up_2
55905	up_2
9957	up_2
64747	up_2
10384	up_2
3106	up_2
3181	up_2
10094	up_2
25984	up_2
5359	up_2
26010	up_2
4680	up_2
306	up_2
10213	up_2
79180	up_2
51809	up_2
390	up_2
7052	up_2
10625	up_2
10096	up_2
3015	up_2
567	up_2
9689	up_2
11012	up_3
2878	up_3
5799	up_3
4246	up_3
83450	up_3
1191	up_3
403	up_3
5125	up_4
55082	up_4
22902	up_4
10658	up_4
5901	up_5
11235	up_5
10920	up_5
54542	up_5
10063	up_5
51714	up_5
10330	up_5
7320	up_5
51366	up_5
56904	up_5
5202	up_5
3397	up_5
4478	up_5
2959	up_5
50999	up_5
6434	up_5
5937	up_5
2745	up_5
4086	up_5
80135	up_5
7347	up_5
6183	up_5
7756	up_5
81533	up_5
10550	up_5
54145	up_5
834	up_5
5701	up_5
5828	up_5
375	up_5
1356	up_6
6774	up_6
490	up_6
5093	up_6
10097	up_6
4067	up_6
51335	up_7
7257	up_7
51116	up_7
55660	up_7
10549	up_7
23008	up_7
522	up_7
1155	up_7
7337	up_7
7095	up_7
6240	up_7
81627	up_7
5689	up_7
58486	up_7
7443	up_7
54453	up_7
11257	up_7
444	up_7
6421	up_7
23637	up_7
9354	up_7
4216	up_7
391717	up_7
7905	up_7
2180	up_8
10135	up_8
10105	up_8
7431	up_8
220988	up_9
5935	up_9
27230	up_9
4594	up_9
1112	up_9
288	up_9
6760	up_9
54737	up_9
51747	up_9
9270	up_9
8243	up_9
404734	up_9
65110	up_9
10752	up_9
7155	up_9
97	up_9
10116	up_9
6565	up_9
4213	up_9
6741	up_9
4781	up_9
7026	up_9
23177	up_9
11340	up_9
9053	up_9
81611	up_9
25937	up_9
2098	up_9
8451	up_9
51626	up_9
80173	up_9
9112	up_9
6391	up_9
29978	up_9
5803	up_9
3855	up_10
5696	up_10
648	up_11
1730	up_11
3490	up_11
79659	up_11
65982	up_11
55329	up_11
3033	up_11
6307	up_11
26018	up_11
9666	up_11
2581	up_11
11001	up_11
54585	up_11
9319	up_11
115207	up_11
7991	up_11
58473	up_11
6713	up_11
9576	up_11
9728	up_11
51668	up_11
4291	up_11
11158	up_11
4131	up_11
6583	up_11
79740	up_11
1069	up_11
23479	up_11
10289	up_11
51669	up_11
23443	up_12
6657	up_12
5728	up_13
80306	up_13
4953	up_13
23515	up_13
4170	up_13
60682	up_13
10950	up_13
9123	up_13
5290	up_13
2935	up_13
51167	up_13
400	up_13
965	up_13
5782	up_13
64778	up_13
6745	up_13
56851	up_13
51015	up_13
10730	up_13
7385	up_13
64422	up_13
54968	up_13
11051	up_13
8553	up_13
25979	up_13
1604	up_13
26511	up_13
11014	up_13
10190	up_13
4928	up_13
9950	up_13
9314	up_13
171546	up_13
6165	up_14
2260	up_14
9747	up_14
7755	up_14
60468	up_14
64421	up_14
55142	up_14
9647	up_14
2651	up_14
22833	up_14
6940	up_14
112939	up_14
23143	up_14
285329	up_14
5609	up_14
64106	up_14
79151	up_14
56910	up_14
3039	up_15
3045	up_15
6223	up_15
3047	up_15
3040	up_15
79949	up_16
604	up_16
9554	up_17
55664	up_17
114932	up_17
54529	up_17
5440	up_17
1203	up_17
64921	up_17
79646	up_17
6426	up_17
23244	up_17
10093	up_17
10576	up_17
9412	up_17
175	up_17
4247	up_17
51071	up_17
10597	up_17
79752	up_17
26292	up_17
7341	up_17
3988	up_17
6038	up_17
79016	up_17
11212	up_17
51465	up_17
8899	up_17
128	up_17
8559	up_17
23186	up_17
4938	up_18
4599	up_18
64135	up_18
5955	up_19
8418	up_19
25804	up_19
847	up_19
9936	up_19
25800	up_19
5867	up_19
23224	up_19
8520	up_19
10602	up_19
151050	up_19
1739	up_19
81689	up_19
6767	up_19
4267	up_19
1528	up_19
64981	up_19
5332	up_19
83941	up_19
57798	up_19
3189	up_19
151011	up_19
1389	up_19
23369	up_19
6278	up_19
11163	up_19
4641	down_0
81615	down_0
7593	down_0
64421	down_0
6439	down_0
2651	down_0
7840	down_0
9736	down_0
27071	down_0
7001	down_0
23143	down_0
79883	down_0
55720	down_0
27308	down_0
79151	down_0
56910	down_0
7516	down_0
51324	down_0
2260	down_0
80867	down_0
80216	down_0
60468	down_0
55142	down_0
80047	down_0
9768	down_0
3831	down_0
22833	down_0
5757	down_0
55608	down_0
6940	down_0
1629	down_0
23264	down_0
5205	down_0
57551	down_0
84172	down_0
112939	down_0
1576	down_0
285329	down_0
10082	down_0
220988	down_1
23059	down_1
3799	down_1
288	down_1
51747	down_1
688	down_1
3609	down_1
2969	down_1
65110	down_1
23353	down_1
10480	down_1
10296	down_1
22889	down_1
2512	down_1
4213	down_1
6741	down_1
55717	down_1
7586	down_1
9987	down_1
57798	down_1
22978	down_1
8773	down_1
79811	down_1
2729	down_1
7072	down_1
81611	down_1
2181	down_1
23613	down_1
677	down_1
10523	down_1
3588	down_1
5887	down_1
23215	down_1
10236	down_1
9112	down_1
9852	down_1
4646	down_1
6421	down_1
54682	down_1
5783	down_1
5935	down_1
1997	down_1
5634	down_1
9414	down_1
54737	down_1
3187	down_1
25998	down_1
11335	down_1
404734	down_1
10752	down_1
84901	down_1
23505	down_1
64747	down_1
97	down_1
54453	down_1
54477	down_1
64062	down_1
6597	down_1
23637	down_1
4072	down_1
64750	down_1
5411	down_1
7026	down_1
60560	down_1
3423	down_1
23461	down_1
11165	down_1
10611	down_1
26118	down_1
23443	down_1
5481	down_1
54872	down_1
9240	down_1
10974	down_1
10142	down_1
29978	down_1
5803	down_1
1667	down_2
3039	down_2
3045	down_2
3047	down_2
212	down_2
3040	down_2
3043	down_2
10431	down_3
10772	down_3
79139	down_3
10950	down_3
5290	down_3
25941	down_3
5321	down_3
1362	down_3
47	down_3
9823	down_3
7803	down_3
6745	down_3
51015	down_3
8886	down_3
900	down_3
51465	down_3
7334	down_3
387522	down_3
7171	down_3
23185	down_3
375	down_3
55251	down_3
355	down_3
22890	down_3
4735	down_3
6856	down_3
23075	down_3
25842	down_3
6897	down_3
10959	down_3
10651	down_3
51340	down_3
10730	down_3
51100	down_3
306	down_3
200734	down_3
9337	down_3
7534	down_3
51635	down_3
57515	down_3
8615	down_3
6599	down_3
51495	down_3
821	down_3
10550	down_3
6643	down_3
57509	down_3
3329	down_3
5906	down_3
7511	down_3
23011	down_3
5987	down_3
7163	down_3
9874	down_3
51366	down_3
10159	down_3
29058	down_3
51167	down_3
26175	down_3
26135	down_3
63933	down_3
5861	down_3
25932	down_3
26092	down_3
5332	down_3
54431	down_3
6197	down_3
334	down_3
9341	down_3
10479	down_3
10955	down_3
151579	down_3
8634	down_3
79016	down_3
9555	down_3
10973	down_3
11014	down_3
10745	down_3
10097	down_3
55002	down_3
9950	down_3
51573	down_3
10920	down_3
51074	down_3
29088	down_3
7320	down_3
55884	down_3
2956	down_3
5756	down_3
23301	down_3
10565	down_3
60485	down_3
9813	down_3
10484	down_3
7355	down_3
23471	down_3
3459	down_3
10466	down_3
11196	down_3
128	down_3
9474	down_3
11217	down_3
11163	down_3
25843	down_3
91137	down_3
5718	down_3
54542	down_3
60682	down_3
8895	down_3
51729	down_3
4074	down_3
2023	down_3
10330	down_3
54407	down_3
79646	down_3
23473	down_3
23001	down_3
10016	down_3
4089	down_3
54968	down_3
11051	down_3
26511	down_3
7756	down_3
25898	down_3
10105	down_3
10190	down_3
56650	down_3
171546	down_3
55791	down_3
5537	down_3
54529	down_3
1665	down_3
4170	down_3
9330	down_3
4683	down_3
378	down_3
965	down_3
79718	down_3
81034	down_3
858	down_3
1739	down_3
81542	down_3
5921	down_3
7525	down_3
11161	down_3
2525	down_3
528	down_3
23022	down_3
6016	down_3
54842	down_3
5828	down_3
5728	down_3
10048	down_3
3843	down_3
5093	down_3
3308	down_3
9936	down_3
27242	down_3
51714	down_3
3419	down_3
9581	down_3
400	down_3
5782	down_3
10093	down_3
6744	down_3
221960	down_3
5631	down_3
55686	down_3
81555	down_3
22800	down_3
11342	down_3
5781	down_3
2773	down_3
22919	down_3
5604	down_3
8553	down_3
79886	down_3
51186	down_3
54145	down_3
1738	down_3
23186	down_3
79624	down_3
80306	down_3
3660	down_3
27250	down_3
7113	down_3
10253	down_3
9123	down_3
2935	down_3
5445	down_3
64853	down_3
10564	down_3
1635	down_3
9412	down_3
2309	down_3
540	down_3
2710	down_3
175	down_3
80267	down_3
64924	down_3
83941	down_3
2665	down_3
22929	down_3
440026	down_3
79038	down_3
23045	down_3
25836	down_3
81533	down_3
8899	down_3
55856	down_3
64395	down_3
6169	down_4
1936	down_4
55374	down_4
6223	down_4
389435	down_4
56902	down_4
11180	down_4
11137	down_5
11138	down_5
29103	down_5
5440	down_5
10657	down_5
308	down_5
9044	down_5
440123	down_5
23224	down_5
25963	down_5
8452	down_5
9857	down_5
3066	down_5
54878	down_5
7531	down_5
6565	down_5
3183	down_5
55788	down_5
23595	down_5
10933	down_5
3326	down_5
10213	down_5
64065	down_5
10558	down_5
216	down_5
7716	down_5
8087	down_5
689	down_5
51622	down_5
55012	down_5
27069	down_5
10240	down_5
2958	down_5
6925	down_5
23204	down_5
266655	down_5
1666	down_5
51382	down_5
2776	down_5
55763	down_5
1983	down_5
5501	down_5
3150	down_5
81853	down_5
202	down_5
51406	down_5
999	down_5
6239	down_5
65982	down_5
6125	down_5
7398	down_5
7184	down_5
51375	down_5
29880	down_5
3398	down_5
4601	down_5
5663	down_5
50999	down_5
3181	down_5
9550	down_5
2581	down_5
23588	down_5
1832	down_5
6742	down_5
1528	down_5
6128	down_5
7514	down_5
7178	down_5
26292	down_5
1389	down_5
8500	down_5
4946	down_5
6879	down_5
10314	down_5
5683	down_5
7388	down_5
1350	down_5
9531	down_5
23029	down_5
1490	down_5
7319	down_5
7150	down_5
5684	down_5
10477	down_5
5621	down_5
10175	down_5
51121	down_5
6426	down_5
10971	down_5
56898	down_5
23299	down_5
8826	down_5
80223	down_5
23014	down_5
515	down_5
5706	down_5
23741	down_5
51138	down_5
51727	down_5
3021	down_5
55860	down_5
9318	down_5
51144	down_5
1829	down_5
9521	down_5
5805	down_5
934	down_5
1487	down_5
262	down_5
11034	down_5
8932	down_5
204851	down_5
5692	down_5
114882	down_5
10289	down_5
5357	down_5
9554	down_5
1112	down_5
3688	down_5
55353	down_5
9782	down_5
27249	down_5
11168	down_5
10787	down_5
51170	down_5
4780	down_5
28972	down_5
92482	down_5
29105	down_5
4437	down_5
5862	down_5
6917	down_5
8125	down_5
9584	down_5
54780	down_5
51582	down_5
3094	down_5
51280	down_5
10130	down_5
1315	down_5
1974	down_5
27020	down_5
865	down_5
66008	down_5
4154	down_5
8678	down_5
54499	down_5
64083	down_5
25937	down_5
51668	down_5
1488	down_5
382	down_5
55312	down_5
6613	down_5
57142	down_5
3015	down_5
5048	down_5
6391	down_5
51742	down_5
648	down_5
25804	down_5
8813	down_5
10944	down_5
4190	down_5
4724	down_5
6201	down_5
10512	down_5
51292	down_5
4673	down_5
9685	down_5
5434	down_5
51096	down_5
372	down_5
28984	down_5
51510	down_5
989	down_5
23116	down_5
11261	down_5
3190	down_5
4729	down_5
301	down_5
6038	down_5
5813	down_5
54981	down_5
29081	down_5
6418	down_5
6432	down_5
10153	down_5
7520	down_5
23469	down_5
694	down_5
5358	down_5
7812	down_5
509	down_5
6990	down_5
57415	down_5
9620	down_5
114908	down_5
56984	down_5
22878	down_5
10250	down_5
57460	down_5
26751	down_5
4904	down_5
56925	down_5
9861	down_5
25816	down_5
10735	down_5
10606	down_5
10728	down_5
26960	down_5
3156	down_5
665	down_5
2004	down_5
91298	down_5
7555	down_5
6637	down_5
3189	down_5
5885	down_5
80349	down_5
9576	down_5
2098	down_5
7324	down_5
7458	down_5
144581	down_5
9559	down_5
892	down_5
11231	down_5
2631	down_5
3646	down_5
7779	down_5
4719	down_5
522	down_5
9774	down_5
7155	down_5
9804	down_5
25972	down_5
191	down_5
11001	down_5
25996	down_5
23196	down_5
65005	down_5
10668	down_5
10949	down_5
23658	down_5
5464	down_5
7360	down_5
3192	down_5
10972	down_5
22872	down_5
1027	down_5
5796	down_5
51316	down_5
51031	down_5
9792	down_5
79665	down_5
9061	down_5
7529	down_5
7095	down_5
4710	down_5
10434	down_5
91860	down_5
9616	down_5
9724	down_5
4267	down_5
9444	down_5
29922	down_5
10205	down_5
54107	down_5
220717	down_5
7082	down_5
7411	down_5
80218	down_5
159	down_5
10600	down_5
2065	down_5
3336	down_5
9403	down_5
51290	down_5
6428	down_5
79740	down_5
7105	down_5
5908	down_5
9689	down_5
3417	down_5
51606	down_5
23405	down_5
214	down_5
51329	down_6
51070	down_6
53615	down_6
27341	down_6
10573	down_6
57794	down_6
83637	down_6
64374	down_6
8566	down_6
55168	down_6
6405	down_6
6625	down_6
11007	down_6
10347	down_6
26517	down_6
513	down_6
10458	down_6
54758	down_6
79137	down_6
115939	down_6
11152	down_6
6621	down_6
4726	down_6
23462	down_6
2810	down_6
124044	down_6
10312	down_6
79603	down_6
2232	down_6
521	down_6
55311	down_6
26173	down_6
51282	down_6
8721	down_6
5606	down_6
23300	down_7
7257	down_7
55664	down_7
23002	down_7
84079	down_7
11160	down_7
22911	down_7
65084	down_7
1048	down_7
3033	down_7
51430	down_7
10116	down_7
27347	down_7
55080	down_7
26953	down_7
7168	down_7
51071	down_7
901	down_7
3475	down_7
84162	down_7
54874	down_7
253943	down_7
9197	down_7
25979	down_7
57698	down_7
26275	down_7
7718	down_7
6683	down_7
1595	down_7
28952	down_7
23181	down_8
79939	down_8
9747	down_8
5228	down_8
54800	down_8
388558	down_8
3787	down_8
285231	down_8
152719	down_8
8888	down_8
400949	down_8
6932	down_8
5866	down_8
6693	down_8
5143	down_8
401105	down_8
1356	down_9
23117	down_9
8531	down_9
8644	down_9
4082	down_9
481	down_9
2568	down_9
218	down_9
4067	down_9
9957	down_9
9334	down_9
2152	down_9
79180	down_9
602	down_9
79838	down_9
57834	down_9
1728	down_9
567	down_9
960	down_9
8544	down_9
2801	down_9
5479	down_10
60481	down_10
57111	down_10
6902	down_10
23008	down_10
1476	down_10
4670	down_10
2122	down_10
5689	down_10
1655	down_10
4712	down_10
5685	down_10
6230	down_10
116496	down_10
10094	down_10
604	down_10
10487	down_10
3983	down_10
5066	down_10
4677	down_10
6711	down_10
27292	down_10
6202	down_10
293	down_10
1982	down_10
6651	down_10
29883	down_10
6217	down_10
4736	down_10
25994	down_10
8612	down_10
5052	down_10
6738	down_10
51065	down_10
10209	down_10
5108	down_10
11224	down_10
5214	down_10
390354	down_10
5825	down_10
4925	down_10
6138	down_10
1495	down_10
55573	down_10
91746	down_10
8673	down_10
1471	down_10
81892	down_10
4299	down_10
23677	down_10
5042	down_10
55567	down_11
1755	down_11
55771	down_11
79966	down_11
8034	down_11
259230	down_11
7145	down_11
10874	down_11
8434	down_11
440083	down_11
8900	down_11
10437	down_11
7084	down_11
90338	down_11
8315	down_12
817	down_12
3904	down_12
2192	down_12
2740	down_12
4210	down_12
79845	down_12
5690	down_12
2870	down_12
6554	down_12
7776	down_12
56243	down_12
92346	down_12
1544	down_12
7042	down_12
51312	down_12
51192	down_13
3939	down_13
4783	down_13
11235	down_13
5696	down_13
4688	down_13
8894	down_13
8073	down_13
2180	down_13
10561	down_13
6001	down_13
56521	down_13
10135	down_13
7431	down_13
64778	down_13
834	down_13
51303	down_13
27336	down_14
55660	down_14
545	down_14
6717	down_14
5062	down_14
55830	down_14
7337	down_14
112479	down_14
60492	down_14
23244	down_14
54505	down_14
9491	down_14
6996	down_14
391717	down_14
7905	down_14
9107	down_14
51335	down_14
4528	down_14
8836	down_14
6938	down_14
58528	down_14
57496	down_14
9053	down_14
23484	down_14
25820	down_14
6249	down_14
6240	down_14
9926	down_14
7915	down_14
57037	down_14
53918	down_14
64431	down_14
11257	down_14
444	down_14
27247	down_14
6733	down_14
7259	down_14
8239	down_14
8726	down_14
27230	down_14
4594	down_14
94239	down_14
10559	down_14
6358	down_14
10063	down_14
79582	down_14
55259	down_14
8243	down_14
26003	down_14
23341	down_14
4750	down_14
6627	down_14
2009	down_14
8661	down_14
51077	down_14
9326	down_14
9693	down_14
64216	down_14
51455	down_14
9354	down_14
4065	down_14
8065	down_14
51663	down_14
29117	down_14
22828	down_14
1070	down_14
4087	down_14
51230	down_14
10428	down_14
6670	down_14
1155	down_14
23239	down_14
7181	down_14
51134	down_14
9166	down_14
253782	down_14
10694	down_14
81627	down_14
441046	down_14
51306	down_14
6310	down_14
58486	down_14
7443	down_14
51626	down_14
5545	down_15
79948	down_15
25813	down_15
29901	down_15
8574	down_15
8175	down_15
4728	down_15
3775	down_16
211	down_16
4430	down_16
3309	down_16
4942	down_16
6728	down_16
10346	down_16
7262	down_16
9451	down_16
11254	down_16
4070	down_16
829	down_16
4189	down_16
1992	down_16
3075	down_16
4478	down_16
10797	down_16
56851	down_16
2643	down_16
25984	down_16
10161	down_16
7050	down_16
5359	down_16
2745	down_16
2150	down_16
64135	down_16
79581	down_16
2673	down_16
127544	down_16
1604	down_16
7347	down_16
51809	down_16
54205	down_16
8204	down_16
390	down_16
3428	down_16
10096	down_16
26354	down_16
10020	down_16
961	down_16
8743	down_16
5175	down_17
6457	down_17
64344	down_17
9592	down_17
6566	down_17
3115	down_17
11074	down_17
3127	down_17
8013	down_17
3109	down_17
3123	down_17
5892	down_17
55020	down_18
10603	down_18
6530	down_18
219	down_18
7755	down_18
79867	down_18
1329	down_18
122704	down_18
29781	down_18
6168	down_18
421	down_18
988	down_18
3507	down_18
64106	down_18
4000	down_18
51171	down_18
55671	down_18
11012	down_19
22980	down_19
563	down_19
8543	down_19
22834	down_19
23524	down_19
6657	down_19
10321	down_19
22902	down_19
4781	down_19
3895	down_19
10658	down_19
