# Supplementary material for: Dissection of Regulatory Networks that Are Altered in Disease via Differential Co-expression
Source: PLoS Comput Biol. 2013 Mar 7;9(3):e1002955. doi: 10.1371/journal.pcbi.1002955 (PMC3591264; doi:10.1371/journal.pcbi.1002955)
Supplement: Text S3 — Gene sets discovered in this study. (ZIP) [file pcbi.1002955.s014.zip › Supplemen_2_DICER_output/lung_cancer_modules_graph.sif]

up_18	up	up_19
up_16	up	up_17
up_15	down	up_17
up_14	down	up_18
up_14	down	up_16
up_14	up	up_15
up_13	down	up_15
up_12	down	up_14
up_12	up	up_13
up_11	up	up_18
up_10	up	up_11
up_8	down	up_15
up_8	up	up_12
up_8	up	up_9
up_7	up	up_8
up_6	up	up_16
up_6	up	up_7
up_5	down	up_15
up_5	up	up_12
up_4	down	up_14
up_4	up	up_13
up_4	up	up_10
up_4	up	up_8
up_4	up	up_5
down_19	down	up_14
down_19	up	up_8
up_3	up	up_18
up_3	up	up_10
up_3	up	up_6
down_18	down	up_12
down_18	down	up_4
down_18	down	down_19
up_2	up	up_3
down_17	down	up_18
down_17	down	up_13
down_17	down	up_10
down_17	down	up_8
down_17	down	up_2
up_1	down	up_14
up_1	up	up_8
up_1	up	up_5
up_1	down	down_18
down_16	down	up_15
down_16	up	up_12
down_16	up	up_3
down_16	down	down_17
up_0	up	up_4
up_0	up	up_1
down_15	down	up_16
down_15	down	up_9
down_15	down	up_7
down_15	down	up_4
down_15	down	up_1
down_14	down	down_15
down_13	down	up_15
down_13	up	up_12
down_13	up	up_4
down_13	up	down_19
down_13	up	up_3
down_13	down	down_17
down_12	down	up_18
down_12	down	up_16
down_12	down	up_10
down_12	down	up_8
down_12	down	up_6
down_12	down	up_2
down_12	down	down_16
down_12	down	down_13
down_11	down	up_16
down_11	down	up_12
down_11	down	up_10
down_11	down	up_7
down_11	down	up_4
down_11	down	down_19
down_11	down	up_1
down_10	down	down_11
down_9	down	up_14
down_9	down	down_12
down_9	down	down_11
down_8	down	up_18
down_8	down	up_16
down_8	down	up_12
down_8	down	up_10
down_8	down	up_8
down_8	down	up_6
down_8	down	up_4
down_8	down	down_19
down_8	down	up_3
down_8	down	up_2
down_8	down	up_1
down_8	down	down_9
down_7	down	up_14
down_7	down	down_15
down_6	down	up_12
down_6	down	up_4
down_6	down	up_3
down_6	down	up_1
down_6	down	down_7
down_4	down	up_16
down_4	down	up_12
down_4	down	up_11
down_4	down	up_9
down_4	down	up_7
down_4	down	up_6
down_4	down	up_4
down_4	down	down_19
down_4	down	up_0
down_4	down	down_10
down_4	down	down_5
down_3	down	up_15
down_2	down	up_17
down_2	up	up_14
down_2	down	up_13
down_2	down	up_8
down_2	down	up_5
down_2	down	down_13
down_2	down	down_3
down_1	down	up_14
down_1	up	up_8
down_1	down	down_8
down_1	down	down_4
down_0	down	up_18
down_0	down	up_16
down_0	up	up_15
down_0	down	up_12
down_0	down	up_9
down_0	down	up_10
down_0	down	up_6
down_0	down	up_4
down_0	down	down_19
down_0	down	up_3
down_0	down	up_1
down_0	down	down_9
down_0	down	down_7
down_0	down	down_1
