# Supplementary material for: Dissection of Regulatory Networks that Are Altered in Disease via Differential Co-expression
Source: PLoS Comput Biol. 2013 Mar 7;9(3):e1002955. doi: 10.1371/journal.pcbi.1002955 (PMC3591264; doi:10.1371/journal.pcbi.1002955)
Supplement: Text S3 — Gene sets discovered in this study. (ZIP) [file pcbi.1002955.s014.zip › Supplemen_2_DICER_output/NDD_DICER_meta_modules.txt]

93664	down_MM_0	786.014498
2664	down_MM_0	786.014498
8867	down_MM_0	786.014498
3763	down_MM_0	786.014498
22849	down_MM_0	786.014498
9379	down_MM_0	786.014498
5153	down_MM_0	786.014498
5361	down_MM_0	786.014498
3208	down_MM_0	786.014498
56907	down_MM_0	786.014498
9892	down_MM_0	786.014498
27122	down_MM_0	786.014498
7390	down_MM_0	786.014498
80790	down_MM_0	786.014498
84525	down_MM_0	786.014498
2596	down_MM_0	786.014498
22930	down_MM_0	786.014498
5295	down_MM_0	786.014498
56977	down_MM_0	786.014498
50512	down_MM_0	786.014498
79719	down_MM_0	786.014498
108	down_MM_0	786.014498
23504	down_MM_0	786.014498
23154	down_MM_0	786.014498
5099	down_MM_0	786.014498
79699	down_MM_0	786.014498
6925	down_MM_0	786.014498
777	down_MM_0	786.014498
3241	down_MM_0	786.014498
84628	down_MM_0	786.014498
55321	down_MM_0	786.014498
5909	down_MM_0	786.014498
26038	down_MM_0	786.014498
79012	down_MM_0	786.014498
23332	down_MM_0	786.014498
5218	down_MM_0	786.014498
2778	down_MM_0	786.014498
9530	down_MM_0	786.014498
10057	down_MM_0	786.014498
8541	down_MM_0	786.014498
2675	down_MM_0	786.014498
81609	down_MM_0	786.014498
664	down_MM_0	786.014498
126129	down_MM_0	786.014498
3356	down_MM_0	786.014498
7881	down_MM_0	786.014498
221692	down_MM_0	786.014498
51128	down_MM_1	475.4016011
51090	down_MM_1	475.4016011
219287	down_MM_1	475.4016011
10215	down_MM_1	475.4016011
6888	down_MM_1	475.4016011
158471	down_MM_1	475.4016011
23189	down_MM_1	475.4016011
5962	down_MM_1	475.4016011
83700	down_MM_1	475.4016011
3295	down_MM_1	475.4016011
28984	down_MM_1	475.4016011
8544	down_MM_1	475.4016011
7555	down_MM_1	475.4016011
22933	down_MM_1	475.4016011
25777	down_MM_1	475.4016011
6427	down_MM_1	475.4016011
4118	down_MM_1	475.4016011
1267	down_MM_1	475.4016011
6218	down_MM_1	475.4016011
1318	down_MM_1	475.4016011
2037	down_MM_1	475.4016011
6663	down_MM_1	475.4016011
10016	down_MM_1	475.4016011
2861	down_MM_1	475.4016011
4885	down_MM_1	475.4016011
4864	down_MM_1	475.4016011
8349	down_MM_1	475.4016011
144363	down_MM_1	475.4016011
6900	down_MM_1	475.4016011
115416	down_MM_1	475.4016011
27249	down_MM_1	475.4016011
116448	down_MM_1	475.4016011
9341	down_MM_1	475.4016011
3306	down_MM_1	475.4016011
11341	down_MM_1	475.4016011
5654	down_MM_1	475.4016011
9521	down_MM_1	475.4016011
8864	down_MM_2	423.9783825
5507	down_MM_2	423.9783825
55466	down_MM_2	423.9783825
26275	down_MM_2	423.9783825
10910	down_MM_2	423.9783825
135	down_MM_2	423.9783825
6526	down_MM_2	423.9783825
3329	down_MM_2	423.9783825
10443	down_MM_2	423.9783825
3337	down_MM_2	423.9783825
7009	down_MM_2	423.9783825
162989	down_MM_2	423.9783825
26137	down_MM_2	423.9783825
51186	down_MM_2	423.9783825
10808	down_MM_2	423.9783825
10049	down_MM_2	423.9783825
55147	down_MM_2	423.9783825
4915	down_MM_2	423.9783825
23022	down_MM_2	423.9783825
5891	down_MM_2	423.9783825
5649	down_MM_2	423.9783825
23338	down_MM_2	423.9783825
10227	down_MM_2	423.9783825
3315	down_MM_2	423.9783825
84991	down_MM_2	423.9783825
3074	down_MM_3	391.998531
87	down_MM_3	391.998531
972	down_MM_3	391.998531
58191	down_MM_3	391.998531
1436	down_MM_3	391.998531
2876	down_MM_3	391.998531
4973	down_MM_3	391.998531
53827	down_MM_3	391.998531
10870	down_MM_3	391.998531
79651	down_MM_3	391.998531
6001	down_MM_3	391.998531
595	down_MM_3	391.998531
84898	down_MM_3	391.998531
3059	down_MM_3	391.998531
1509	down_MM_3	391.998531
2207	down_MM_3	391.998531
199	down_MM_3	391.998531
3109	down_MM_3	391.998531
10437	down_MM_3	391.998531
4067	down_MM_3	391.998531
4921	down_MM_3	391.998531
1794	down_MM_3	391.998531
3108	down_MM_3	391.998531
51386	down_MM_3	391.998531
84868	down_MM_3	391.998531
5880	down_MM_3	391.998531
57817	down_MM_3	391.998531
7305	down_MM_3	391.998531
10801	down_MM_3	391.998531
29889	down_MM_3	391.998531
6518	down_MM_3	391.998531
7454	down_MM_3	391.998531
2533	down_MM_3	391.998531
1508	down_MM_3	391.998531
9450	down_MM_3	391.998531
51255	down_MM_3	391.998531
7538	down_MM_3	391.998531
968	down_MM_3	391.998531
7805	down_MM_3	391.998531
4048	down_MM_3	391.998531
10261	down_MM_3	391.998531
718	down_MM_3	391.998531
240	down_MM_3	391.998531
7332	down_MM_4	312.4310743
56899	down_MM_4	312.4310743
11165	down_MM_4	312.4310743
10953	down_MM_4	312.4310743
57168	down_MM_4	312.4310743
51760	down_MM_4	312.4310743
51617	down_MM_4	312.4310743
6002	down_MM_4	312.4310743
1949	down_MM_4	312.4310743
6711	down_MM_4	312.4310743
2558	down_MM_4	312.4310743
54836	down_MM_4	312.4310743
54550	down_MM_4	312.4310743
140465	down_MM_4	312.4310743
56654	down_MM_4	312.4310743
9362	down_MM_4	312.4310743
79567	down_MM_4	312.4310743
4209	down_MM_4	312.4310743
7067	down_MM_4	312.4310743
10858	down_MM_4	312.4310743
11095	down_MM_4	312.4310743
10299	down_MM_4	312.4310743
26580	down_MM_4	312.4310743
439921	down_MM_4	312.4310743
6311	down_MM_4	312.4310743
23109	down_MM_4	312.4310743
127262	down_MM_4	312.4310743
404217	down_MM_4	312.4310743
114900	down_MM_4	312.4310743
8408	down_MM_4	312.4310743
26037	down_MM_4	312.4310743
51422	down_MM_4	312.4310743
132204	down_MM_4	312.4310743
84058	down_MM_4	312.4310743
4924	down_MM_4	312.4310743
3632	down_MM_4	312.4310743
146330	down_MM_4	312.4310743
222962	down_MM_4	312.4310743
57484	down_MM_4	312.4310743
25907	down_MM_4	312.4310743
10007	down_MM_4	312.4310743
8601	down_MM_4	312.4310743
10777	down_MM_4	312.4310743
2562	down_MM_4	312.4310743
117178	down_MM_4	312.4310743
57555	down_MM_4	312.4310743
5116	down_MM_4	312.4310743
5579	down_MM_4	312.4310743
114815	down_MM_4	312.4310743
816	down_MM_4	312.4310743
91057	down_MM_4	312.4310743
821	down_MM_4	312.4310743
79734	down_MM_4	312.4310743
83605	down_MM_4	312.4310743
134548	down_MM_4	312.4310743
29924	down_MM_4	312.4310743
23327	down_MM_4	312.4310743
219771	down_MM_4	312.4310743
29101	down_MM_4	312.4310743
54997	down_MM_4	312.4310743
4728	down_MM_4	312.4310743
9016	down_MM_4	312.4310743
201161	down_MM_4	312.4310743
3754	down_MM_4	312.4310743
9806	down_MM_4	312.4310743
51363	down_MM_4	312.4310743
6722	down_MM_4	312.4310743
493	down_MM_4	312.4310743
115703	down_MM_4	312.4310743
5530	down_MM_5	293.3253691
1607	down_MM_5	293.3253691
54749	down_MM_5	293.3253691
55074	down_MM_5	293.3253691
23314	down_MM_5	293.3253691
25791	down_MM_5	293.3253691
56978	down_MM_5	293.3253691
386617	down_MM_5	293.3253691
266812	down_MM_5	293.3253691
599	down_MM_5	293.3253691
50614	down_MM_5	293.3253691
23301	down_MM_5	293.3253691
83699	down_MM_5	293.3253691
10133	down_MM_5	293.3253691
55605	down_MM_5	293.3253691
1428	down_MM_5	293.3253691
5594	down_MM_5	293.3253691
805	down_MM_5	293.3253691
116	down_MM_5	293.3253691
1039	down_MM_5	293.3253691
1996	down_MM_5	293.3253691
10656	down_MM_5	293.3253691
51362	down_MM_5	293.3253691
7432	down_MM_5	293.3253691
818	down_MM_5	293.3253691
56934	down_MM_5	293.3253691
6330	down_MM_5	293.3253691
490	down_MM_5	293.3253691
9568	down_MM_5	293.3253691
83988	down_MM_5	293.3253691
9868	down_MM_5	293.3253691
63982	down_MM_5	293.3253691
57179	down_MM_5	293.3253691
8303	down_MM_6	245.9032942
23384	down_MM_6	245.9032942
255758	down_MM_6	245.9032942
4781	down_MM_6	245.9032942
4487	down_MM_6	245.9032942
220963	down_MM_6	245.9032942
56848	down_MM_6	245.9032942
1501	down_MM_6	245.9032942
5578	down_MM_6	245.9032942
27115	down_MM_6	245.9032942
5236	down_MM_6	245.9032942
8900	down_MM_6	245.9032942
7025	down_MM_6	245.9032942
6520	down_MM_6	245.9032942
429	down_MM_6	245.9032942
7164	down_MM_6	245.9032942
84688	down_MM_6	245.9032942
89765	down_MM_6	245.9032942
114	down_MM_6	245.9032942
7871	down_MM_6	245.9032942
4826	down_MM_6	245.9032942
8087	down_MM_6	245.9032942
7802	down_MM_6	245.9032942
25897	down_MM_6	245.9032942
9627	down_MM_6	245.9032942
9805	down_MM_6	245.9032942
4494	down_MM_6	245.9032942
4090	down_MM_6	245.9032942
84059	down_MM_6	245.9032942
11244	down_MM_6	245.9032942
65983	down_MM_6	245.9032942
2138	down_MM_6	245.9032942
7049	down_MM_6	245.9032942
83648	down_MM_6	245.9032942
10963	down_MM_6	245.9032942
6256	down_MM_6	245.9032942
57515	down_MM_7	204.075866
123606	down_MM_7	204.075866
22998	down_MM_7	204.075866
54842	down_MM_7	204.075866
10213	down_MM_7	204.075866
84890	down_MM_7	204.075866
29058	down_MM_7	204.075866
3157	down_MM_7	204.075866
27347	down_MM_7	204.075866
81631	down_MM_7	204.075866
10982	down_MM_7	204.075866
5868	down_MM_7	204.075866
51188	down_MM_7	204.075866
154215	down_MM_7	204.075866
39	down_MM_7	204.075866
64431	down_MM_7	204.075866
6457	down_MM_7	204.075866
24139	down_MM_7	204.075866
3638	down_MM_7	204.075866
51371	down_MM_7	204.075866
9978	down_MM_7	204.075866
23136	down_MM_7	204.075866
23287	down_MM_7	204.075866
10966	down_MM_7	204.075866
6625	down_MM_8	173.4966122
5101	down_MM_8	173.4966122
6431	down_MM_8	173.4966122
80279	down_MM_8	173.4966122
6950	down_MM_8	173.4966122
9857	down_MM_8	173.4966122
1119	down_MM_8	173.4966122
3945	down_MM_8	173.4966122
1786	down_MM_8	173.4966122
64400	down_MM_8	173.4966122
51104	down_MM_8	173.4966122
26065	down_MM_8	173.4966122
55082	down_MM_8	173.4966122
221061	down_MM_8	173.4966122
2913	down_MM_8	173.4966122
25940	down_MM_8	173.4966122
113201	down_MM_8	173.4966122
483	down_MM_8	173.4966122
51759	down_MM_8	173.4966122
79844	down_MM_8	173.4966122
989	down_MM_8	173.4966122
9013	down_MM_8	173.4966122
51727	down_MM_8	173.4966122
5066	up_MM_0	1587.007749
56899	up_MM_0	1587.007749
6621	up_MM_0	1587.007749
55799	up_MM_0	1587.007749
57168	up_MM_0	1587.007749
10953	up_MM_0	1587.007749
5153	up_MM_0	1587.007749
51617	up_MM_0	1587.007749
23462	up_MM_0	1587.007749
71	up_MM_0	1587.007749
1949	up_MM_0	1587.007749
744	up_MM_0	1587.007749
153527	up_MM_0	1587.007749
124925	up_MM_0	1587.007749
5412	up_MM_0	1587.007749
2558	up_MM_0	1587.007749
27115	up_MM_0	1587.007749
140465	up_MM_0	1587.007749
5689	up_MM_0	1587.007749
79085	up_MM_0	1587.007749
201562	up_MM_0	1587.007749
5510	up_MM_0	1587.007749
4209	up_MM_0	1587.007749
10858	up_MM_0	1587.007749
24141	up_MM_0	1587.007749
11095	up_MM_0	1587.007749
23154	up_MM_0	1587.007749
84448	up_MM_0	1587.007749
29903	up_MM_0	1587.007749
375775	up_MM_0	1587.007749
26580	up_MM_0	1587.007749
5909	up_MM_0	1587.007749
79012	up_MM_0	1587.007749
6386	up_MM_0	1587.007749
1655	up_MM_0	1587.007749
404217	up_MM_0	1587.007749
10147	up_MM_0	1587.007749
114900	up_MM_0	1587.007749
6330	up_MM_0	1587.007749
10487	up_MM_0	1587.007749
4043	up_MM_0	1587.007749
126129	up_MM_0	1587.007749
26037	up_MM_0	1587.007749
63982	up_MM_0	1587.007749
132204	up_MM_0	1587.007749
84058	up_MM_0	1587.007749
5296	up_MM_0	1587.007749
79897	up_MM_0	1587.007749
3632	up_MM_0	1587.007749
146330	up_MM_0	1587.007749
3074	up_MM_0	1587.007749
57484	up_MM_0	1587.007749
25907	up_MM_0	1587.007749
10007	up_MM_0	1587.007749
3208	up_MM_0	1587.007749
8601	up_MM_0	1587.007749
4023	up_MM_0	1587.007749
2562	up_MM_0	1587.007749
7390	up_MM_0	1587.007749
117178	up_MM_0	1587.007749
25791	up_MM_0	1587.007749
6427	up_MM_0	1587.007749
5583	up_MM_0	1587.007749
4722	up_MM_0	1587.007749
57555	up_MM_0	1587.007749
5579	up_MM_0	1587.007749
114815	up_MM_0	1587.007749
10966	up_MM_0	1587.007749
9905	up_MM_0	1587.007749
4826	up_MM_0	1587.007749
219771	up_MM_0	1587.007749
4726	up_MM_0	1587.007749
29101	up_MM_0	1587.007749
54997	up_MM_0	1587.007749
4728	up_MM_0	1587.007749
9016	up_MM_0	1587.007749
201161	up_MM_0	1587.007749
3754	up_MM_0	1587.007749
6722	up_MM_0	1587.007749
7881	up_MM_0	1587.007749
221692	up_MM_0	1587.007749
23328	up_MM_1	990.8537633
402573	up_MM_1	990.8537633
5859	up_MM_1	990.8537633
55502	up_MM_1	990.8537633
3122	up_MM_1	990.8537633
1050	up_MM_1	990.8537633
972	up_MM_1	990.8537633
58191	up_MM_1	990.8537633
64231	up_MM_1	990.8537633
10870	up_MM_1	990.8537633
53827	up_MM_1	990.8537633
79651	up_MM_1	990.8537633
397	up_MM_1	990.8537633
112616	up_MM_1	990.8537633
6001	up_MM_1	990.8537633
4047	up_MM_1	990.8537633
2824	up_MM_1	990.8537633
429	up_MM_1	990.8537633
3059	up_MM_1	990.8537633
199	up_MM_1	990.8537633
2207	up_MM_1	990.8537633
57645	up_MM_1	990.8537633
3109	up_MM_1	990.8537633
8635	up_MM_1	990.8537633
1794	up_MM_1	990.8537633
2760	up_MM_1	990.8537633
3108	up_MM_1	990.8537633
84868	up_MM_1	990.8537633
3113	up_MM_1	990.8537633
7305	up_MM_1	990.8537633
8673	up_MM_1	990.8537633
712	up_MM_1	990.8537633
6503	up_MM_1	990.8537633
3126	up_MM_1	990.8537633
7454	up_MM_1	990.8537633
55803	up_MM_1	990.8537633
9450	up_MM_1	990.8537633
3689	up_MM_1	990.8537633
3221	up_MM_1	990.8537633
714	up_MM_1	990.8537633
5745	up_MM_1	990.8537633
1573	up_MM_1	990.8537633
10261	up_MM_1	990.8537633
240	up_MM_1	990.8537633
5530	up_MM_2	770.5710694
1607	up_MM_2	770.5710694
4852	up_MM_2	770.5710694
27122	up_MM_2	770.5710694
4521	up_MM_2	770.5710694
23531	up_MM_2	770.5710694
386617	up_MM_2	770.5710694
57801	up_MM_2	770.5710694
23324	up_MM_2	770.5710694
5954	up_MM_2	770.5710694
84688	up_MM_2	770.5710694
55769	up_MM_2	770.5710694
89765	up_MM_2	770.5710694
1428	up_MM_2	770.5710694
134548	up_MM_2	770.5710694
80279	up_MM_2	770.5710694
6431	up_MM_2	770.5710694
9167	up_MM_2	770.5710694
777	up_MM_2	770.5710694
5594	up_MM_2	770.5710694
10244	up_MM_2	770.5710694
9627	up_MM_2	770.5710694
84266	up_MM_2	770.5710694
1039	up_MM_2	770.5710694
51362	up_MM_2	770.5710694
10057	up_MM_2	770.5710694
2280	up_MM_2	770.5710694
109	up_MM_2	770.5710694
55272	up_MM_2	770.5710694
490	up_MM_2	770.5710694
81609	up_MM_2	770.5710694
9868	up_MM_2	770.5710694
154796	up_MM_3	447.8177795
353322	up_MM_3	447.8177795
5507	up_MM_3	447.8177795
9857	up_MM_3	447.8177795
8424	up_MM_3	447.8177795
57007	up_MM_3	447.8177795
5352	up_MM_3	447.8177795
3329	up_MM_3	447.8177795
8721	up_MM_3	447.8177795
2597	up_MM_3	447.8177795
3337	up_MM_3	447.8177795
29923	up_MM_3	447.8177795
10269	up_MM_3	447.8177795
10529	up_MM_3	447.8177795
4128	up_MM_3	447.8177795
84952	up_MM_3	447.8177795
7328	up_MM_3	447.8177795
1271	up_MM_3	447.8177795
8412	up_MM_3	447.8177795
51255	up_MM_3	447.8177795
3547	up_MM_3	447.8177795
10413	up_MM_3	447.8177795
4604	up_MM_3	447.8177795
4616	up_MM_3	447.8177795
4495	up_MM_3	447.8177795
3977	up_MM_3	447.8177795
6640	up_MM_3	447.8177795
4774	up_MM_3	447.8177795
3315	up_MM_3	447.8177795
6256	up_MM_3	447.8177795
51024	up_MM_4	205.0006673
6888	up_MM_4	205.0006673
220963	up_MM_4	205.0006673
81537	up_MM_4	205.0006673
9507	up_MM_4	205.0006673
10982	up_MM_4	205.0006673
51372	up_MM_4	205.0006673
1155	up_MM_4	205.0006673
83986	up_MM_4	205.0006673
7456	up_MM_4	205.0006673
128218	up_MM_4	205.0006673
154215	up_MM_4	205.0006673
116173	up_MM_4	205.0006673
23136	up_MM_4	205.0006673
64834	up_MM_4	205.0006673
114	up_MM_4	205.0006673
7802	up_MM_4	205.0006673
144363	up_MM_4	205.0006673
2764	up_MM_4	205.0006673
79683	up_MM_4	205.0006673
65108	up_MM_4	205.0006673
65983	up_MM_4	205.0006673
27242	up_MM_4	205.0006673
2495	up_MM_4	205.0006673
7049	up_MM_4	205.0006673
83648	up_MM_4	205.0006673
51538	up_MM_4	205.0006673
340348	up_MM_5	201.8275809
94121	up_MM_5	201.8275809
6160	up_MM_5	201.8275809
6154	up_MM_5	201.8275809
6385	up_MM_5	201.8275809
51186	up_MM_5	201.8275809
165324	up_MM_5	201.8275809
6526	up_MM_5	201.8275809
55616	up_MM_5	201.8275809
84064	up_MM_5	201.8275809
633	up_MM_5	201.8275809
51285	up_MM_5	201.8275809
1466	up_MM_5	201.8275809
967	up_MM_5	201.8275809
10791	up_MM_5	201.8275809
800	up_MM_5	201.8275809
6520	up_MM_5	201.8275809
6137	up_MM_5	201.8275809
54680	up_MM_5	201.8275809
664	up_MM_5	201.8275809
26353	up_MM_5	201.8275809
165	up_MM_5	201.8275809
55032	up_MM_6	104.4998959
7332	up_MM_6	104.4998959
1028	up_MM_6	104.4998959
10608	up_MM_6	104.4998959
4851	up_MM_6	104.4998959
6272	up_MM_6	104.4998959
79038	up_MM_6	104.4998959
115584	up_MM_6	104.4998959
1786	up_MM_6	104.4998959
1718	up_MM_6	104.4998959
90864	up_MM_6	104.4998959
51097	up_MM_6	104.4998959
1025	up_MM_6	104.4998959
23513	up_MM_6	104.4998959
9061	up_MM_6	104.4998959
1318	up_MM_6	104.4998959
9725	up_MM_6	104.4998959
333	up_MM_6	104.4998959
828	up_MM_6	104.4998959
10233	up_MM_6	104.4998959
78994	up_MM_6	104.4998959
