# Supplementary material for: Dissection of Regulatory Networks that Are Altered in Disease via Differential Co-expression
Source: PLoS Comput Biol. 2013 Mar 7;9(3):e1002955. doi: 10.1371/journal.pcbi.1002955 (PMC3591264; doi:10.1371/journal.pcbi.1002955)
Supplement: Text S3 — Gene sets discovered in this study. (ZIP) [file pcbi.1002955.s014.zip › Supplemen_2_DICER_output/NDD_modules.txt]

3074	up_0
71	up_0
4726	up_0
4023	up_0
6386	up_0
6427	up_0
1655	up_0
5583	up_0
5412	up_0
5689	up_0
10487	up_0
201562	up_0
10966	up_0
5066	up_1
56899	up_1
6621	up_1
10953	up_1
57168	up_1
55799	up_1
5153	up_1
51617	up_1
23462	up_1
744	up_1
1949	up_1
153527	up_1
124925	up_1
2558	up_1
27115	up_1
140465	up_1
79085	up_1
5510	up_1
4209	up_1
10858	up_1
24141	up_1
11095	up_1
23154	up_1
84448	up_1
29903	up_1
375775	up_1
26580	up_1
5909	up_1
79012	up_1
404217	up_1
10147	up_1
114900	up_1
6330	up_1
4043	up_1
126129	up_1
26037	up_1
63982	up_1
132204	up_1
84058	up_1
5296	up_1
3632	up_1
79897	up_1
146330	up_1
57484	up_1
25907	up_1
3208	up_1
10007	up_1
8601	up_1
2562	up_1
7390	up_1
25791	up_1
117178	up_1
4722	up_1
57555	up_1
5579	up_1
114815	up_1
9905	up_1
4826	up_1
219771	up_1
29101	up_1
54997	up_1
4728	up_1
201161	up_1
9016	up_1
3754	up_1
7881	up_1
6722	up_1
221692	up_1
5859	up_2
3122	up_2
1050	up_2
58191	up_2
972	up_2
64231	up_2
53827	up_2
10870	up_2
112616	up_2
397	up_2
79651	up_2
6001	up_2
3059	up_2
199	up_2
2207	up_2
3109	up_2
8635	up_2
1794	up_2
2760	up_2
3108	up_2
84868	up_2
3113	up_2
7305	up_2
8673	up_2
6503	up_2
712	up_2
3126	up_2
7454	up_2
55803	up_2
3689	up_2
9450	up_2
3221	up_2
714	up_2
10261	up_2
240	up_2
402573	up_3
23328	up_3
55502	up_3
4047	up_3
2824	up_3
1573	up_3
5745	up_3
429	up_3
57645	up_3
1428	up_4
5530	up_4
1607	up_4
134548	up_4
9167	up_4
777	up_4
5594	up_4
4852	up_4
1039	up_4
27122	up_4
51362	up_4
23531	up_4
386617	up_4
10057	up_4
2280	up_4
55272	up_4
490	up_4
81609	up_4
9868	up_4
80279	up_5
6431	up_5
10244	up_5
9627	up_5
84266	up_5
4521	up_5
57801	up_5
23324	up_5
109	up_5
5954	up_5
84688	up_5
55769	up_5
89765	up_5
8721	up_6
2597	up_6
4616	up_6
29923	up_6
51255	up_6
154796	up_7
353322	up_7
5507	up_7
9857	up_7
8424	up_7
57007	up_7
5352	up_7
3329	up_7
3337	up_7
10269	up_7
10529	up_7
4128	up_7
84952	up_7
7328	up_7
1271	up_7
8412	up_7
3547	up_7
10413	up_7
4604	up_7
4495	up_7
3977	up_7
4774	up_7
6640	up_7
3315	up_7
6256	up_7
114	up_8
7802	up_8
65983	up_8
220963	up_8
7049	up_8
83648	up_8
64834	up_9
51024	up_9
6888	up_9
144363	up_9
81537	up_9
2764	up_9
9507	up_9
10982	up_9
51372	up_9
1155	up_9
83986	up_9
7456	up_9
128218	up_9
79683	up_9
154215	up_9
65108	up_9
27242	up_9
116173	up_9
2495	up_9
23136	up_9
51538	up_9
6160	up_10
6154	up_10
664	up_10
340348	up_11
94121	up_11
6385	up_11
51186	up_11
165324	up_11
6526	up_11
55616	up_11
84064	up_11
633	up_11
51285	up_11
1466	up_11
10791	up_11
967	up_11
800	up_11
6520	up_11
54680	up_11
6137	up_11
26353	up_11
165	up_11
55032	up_12
1028	up_12
9061	up_12
6272	up_12
1318	up_12
115584	up_12
9725	up_12
1786	up_12
333	up_12
1718	up_12
51097	up_12
1025	up_13
7332	up_13
23513	up_13
10608	up_13
4851	up_13
79038	up_13
90864	up_13
78994	up_13
10233	up_13
828	up_13
23154	down_0
5153	down_0
777	down_0
3208	down_0
5909	down_0
55321	down_0
79012	down_0
7390	down_0
27122	down_0
10057	down_0
81609	down_0
126129	down_0
7881	down_0
221692	down_0
93664	down_1
2664	down_1
8867	down_1
3763	down_1
22849	down_1
9379	down_1
5361	down_1
56907	down_1
9892	down_1
84525	down_1
2596	down_1
80790	down_1
22930	down_1
5295	down_1
56977	down_1
79719	down_1
50512	down_1
108	down_1
23504	down_1
5099	down_1
79699	down_1
6925	down_1
3241	down_1
84628	down_1
26038	down_1
23332	down_1
5218	down_1
2778	down_1
9530	down_1
8541	down_1
2675	down_1
664	down_1
3356	down_1
6427	down_2
27249	down_2
4885	down_2
158471	down_2
10016	down_2
9521	down_2
7555	down_2
115416	down_2
51128	down_3
51090	down_3
10215	down_3
219287	down_3
6888	down_3
23189	down_3
5962	down_3
83700	down_3
3295	down_3
28984	down_3
8544	down_3
22933	down_3
25777	down_3
4118	down_3
1267	down_3
6218	down_3
1318	down_3
2037	down_3
6663	down_3
2861	down_3
8349	down_3
4864	down_3
144363	down_3
6900	down_3
116448	down_3
9341	down_3
3306	down_3
11341	down_3
5654	down_3
7009	down_4
5507	down_4
26275	down_4
26137	down_4
51186	down_4
10910	down_4
6526	down_4
3329	down_4
4915	down_4
23022	down_4
3337	down_4
3315	down_4
84991	down_4
8864	down_5
162989	down_5
55466	down_5
10808	down_5
10049	down_5
135	down_5
55147	down_5
10443	down_5
5891	down_5
5649	down_5
23338	down_5
10227	down_5
51386	down_6
3074	down_6
87	down_6
4048	down_6
58191	down_7
972	down_7
1436	down_7
4973	down_7
2876	down_7
10870	down_7
53827	down_7
79651	down_7
6001	down_7
595	down_7
84898	down_7
3059	down_7
1509	down_7
2207	down_7
199	down_7
3109	down_7
10437	down_7
4067	down_7
4921	down_7
1794	down_7
3108	down_7
5880	down_7
84868	down_7
7305	down_7
57817	down_7
29889	down_7
10801	down_7
6518	down_7
2533	down_7
7454	down_7
1508	down_7
51255	down_7
9450	down_7
7538	down_7
968	down_7
7805	down_7
10261	down_7
718	down_7
240	down_7
6711	down_8
7332	down_8
4924	down_8
11165	down_8
51760	down_8
10299	down_8
222962	down_8
6311	down_8
493	down_8
56899	down_9
10953	down_9
57168	down_9
51617	down_9
6002	down_9
1949	down_9
2558	down_9
54836	down_9
54550	down_9
140465	down_9
9362	down_9
56654	down_9
79567	down_9
4209	down_9
7067	down_9
10858	down_9
11095	down_9
26580	down_9
439921	down_9
23109	down_9
127262	down_9
404217	down_9
114900	down_9
8408	down_9
26037	down_9
51422	down_9
132204	down_9
84058	down_9
3632	down_9
146330	down_9
57484	down_9
25907	down_9
10007	down_9
8601	down_9
10777	down_9
2562	down_9
117178	down_9
57555	down_9
5116	down_9
5579	down_9
114815	down_9
91057	down_9
816	down_9
79734	down_9
821	down_9
83605	down_9
134548	down_9
23327	down_9
29924	down_9
219771	down_9
29101	down_9
54997	down_9
4728	down_9
201161	down_9
9016	down_9
9806	down_9
3754	down_9
51363	down_9
6722	down_9
115703	down_9
54749	down_10
55074	down_10
116	down_10
1996	down_10
23314	down_10
10656	down_10
7432	down_10
56978	down_10
599	down_10
266812	down_10
23301	down_10
50614	down_10
818	down_10
56934	down_10
9568	down_10
83988	down_10
83699	down_10
10133	down_10
55605	down_10
57179	down_10
1428	down_11
5530	down_11
1607	down_11
5594	down_11
805	down_11
1039	down_11
25791	down_11
51362	down_11
386617	down_11
6330	down_11
490	down_11
9868	down_11
63982	down_11
114	down_12
23384	down_12
7802	down_12
8087	down_12
4781	down_12
25897	down_12
4487	down_12
220963	down_12
56848	down_12
1501	down_12
9805	down_12
4494	down_12
4090	down_12
5578	down_12
11244	down_12
65983	down_12
7025	down_12
6520	down_12
429	down_12
7049	down_12
83648	down_12
10963	down_12
6256	down_12
8303	down_13
7871	down_13
255758	down_13
4826	down_13
9627	down_13
84059	down_13
8900	down_13
5236	down_13
27115	down_13
2138	down_13
84688	down_13
7164	down_13
89765	down_13
57515	down_14
123606	down_14
22998	down_14
54842	down_14
10213	down_14
84890	down_14
29058	down_14
3157	down_14
27347	down_14
81631	down_14
10982	down_14
5868	down_14
39	down_14
154215	down_14
64431	down_14
6457	down_14
24139	down_14
3638	down_14
51371	down_14
9978	down_14
23136	down_14
23287	down_14
51188	down_15
10966	down_15
5101	down_16
25940	down_16
6950	down_16
113201	down_16
9857	down_16
3945	down_16
483	down_16
64400	down_16
51104	down_16
26065	down_16
989	down_16
51727	down_16
6625	down_17
221061	down_17
80279	down_17
2913	down_17
6431	down_17
1119	down_17
51759	down_17
1786	down_17
79844	down_17
55082	down_17
9013	down_17
