# Supplementary material for: Dissection of Regulatory Networks that Are Altered in Disease via Differential Co-expression
Source: PLoS Comput Biol. 2013 Mar 7;9(3):e1002955. doi: 10.1371/journal.pcbi.1002955 (PMC3591264; doi:10.1371/journal.pcbi.1002955)
Supplement: Text S3 — Gene sets discovered in this study. (ZIP) [file pcbi.1002955.s014.zip › Supplemen_2_DICER_output/NDD_modules_graph.sif]

up_12	up	up_13
up_10	up	up_11
down_8	down	down_9
down_6	down	down_7
down_4	up	up_10
down_4	down	down_5
up_8	up	up_9
down_2	down	down_3
down_16	down	down_17
up_6	up	down_4
up_6	up	up_7
down_15	up	down_9
down_0	down	down_8
down_0	down	down_1
down_0	up	down_15
down_14	down	down_15
up_4	down	down_1
up_4	up	down_15
up_4	up	up_5
down_13	down	up_8
down_13	up	down_15
up_3	up	down_7
down_12	down	down_5
down_12	down	down_13
up_2	down	down_6
up_2	up	up_3
down_11	down	down_1
down_11	up	down_15
down_11	up	up_5
up_1	down	down_8
up_1	up	down_15
down_10	down	up_4
down_10	down	down_11
up_0	up	down_9
up_0	up	down_0
up_0	up	up_4
up_0	up	down_11
up_0	up	up_1
