# Supplementary material for: Dissection of Regulatory Networks that Are Altered in Disease via Differential Co-expression
Source: PLoS Comput Biol. 2013 Mar 7;9(3):e1002955. doi: 10.1371/journal.pcbi.1002955 (PMC3591264; doi:10.1371/journal.pcbi.1002955)
Supplement: Text S3 — Gene sets discovered in this study. (ZIP) [file pcbi.1002955.s014.zip › Supplemen_2_DICER_output/README.txt]

This folder contains the gene sets discovered by DICER.
For each dataset there are four tab-delimited files that map gene entrez id to gene set name:

	1. _modules: this file contains the gene assignment to modules. 
		Module names format is up_X or down_X. Up or down corresponds to whether the seed was 
		discovered when analyzing the up-correlation or down-correlation graphs.
	2. _DC_clusters: this file contains gene to DC cluster assignments. 
		Each cluster name contains "up" or "down".
	3. _meta_modules:	 this file contains gene to meta-module assignments. 
		Meta-module names format is up_X or down_X. Up or down corresponds to whether the seed was 
		discovered when analyzing the up-correlation or down-correlation graphs.
		This file also contains also contain the LLR score between the modules of the meta-module.
	4. _modules_graph: this is a file that contains the relationships between modules. For each pair of
		modules that have a positive LLR (in the up or down DC graphs) there is a line: 
								module1	(up- or down- correlation)	module2
		
