# Supplementary material for: Dissection of Regulatory Networks that Are Altered in Disease via Differential Co-expression
Source: PLoS Comput Biol. 2013 Mar 7;9(3):e1002955. doi: 10.1371/journal.pcbi.1002955 (PMC3591264; doi:10.1371/journal.pcbi.1002955)
Supplement: Text S3 — Gene sets discovered in this study. (ZIP) [file pcbi.1002955.s014.zip › Supplemen_2_DICER_output/SLE_DC_clusters.txt]

57222	downCluster_0
652616	downCluster_0
51507	downCluster_0
4688	downCluster_0
6102	downCluster_0
51199	downCluster_0
317781	downCluster_0
10049	downCluster_0
6518	downCluster_0
4046	downCluster_0
5878	downCluster_0
84243	downCluster_0
5062	downCluster_0
9991	downCluster_0
7097	downCluster_0
2778	downCluster_1
339231	downCluster_1
9966	downCluster_1
10644	downCluster_1
10206	downCluster_1
152926	downCluster_1
80071	downCluster_1
55041	downCluster_1
157777	downCluster_1
2768	downCluster_1
760	downCluster_1
128989	downCluster_1
3727	downCluster_1
54552	downCluster_1
8031	downCluster_1
26258	downCluster_1
5900	downCluster_1
55796	downCluster_1
146059	downCluster_1
6451	downCluster_1
84334	downCluster_1
56165	downCluster_1
285966	downCluster_1
5143	downCluster_2
57132	downCluster_2
5742	downCluster_2
89872	downCluster_2
2815	downCluster_2
5413	downCluster_2
3674	downCluster_2
10867	downCluster_2
79689	downCluster_2
3693	downCluster_2
10094	downCluster_2
2790	downCluster_2
10154	downCluster_2
171586	downCluster_2
6386	downCluster_2
3586	downCluster_3
6637	downCluster_3
55142	downCluster_3
8930	downCluster_3
200728	downCluster_3
23531	downCluster_3
123688	downCluster_3
81027	downCluster_3
51643	downCluster_3
84245	downCluster_3
55082	downCluster_3
90649	downCluster_3
6693	downCluster_3
57092	downCluster_3
27071	downCluster_3
51065	downCluster_3
9267	downCluster_3
51478	downCluster_3
10235	downCluster_3
10558	downCluster_3
1026	downCluster_3
56897	downCluster_3
400866	downCluster_3
521	downCluster_3
27018	downCluster_3
6718	downCluster_3
250	downCluster_3
58493	downCluster_3
653086	downCluster_3
400721	downCluster_3
4697	downCluster_3
643509	downCluster_3
23512	downCluster_3
80736	downCluster_3
55728	downCluster_3
27068	downCluster_3
1385	downCluster_3
8718	downCluster_3
196	downCluster_3
54943	downCluster_3
257019	downCluster_3
441087	downCluster_3
285855	downCluster_3
301	downCluster_3
9723	downCluster_3
2218	downCluster_3
7414	downCluster_3
51380	downCluster_3
388474	downCluster_4
6142	downCluster_4
5927	downCluster_4
400963	downCluster_4
3133	downCluster_4
11151	downCluster_4
6143	downCluster_4
440673	downCluster_4
6218	downCluster_4
7529	downCluster_4
26578	downCluster_4
652071	downCluster_4
94039	downCluster_4
819	downCluster_4
29937	downCluster_4
731365	downCluster_4
1327	downCluster_4
9782	downCluster_4
646195	downCluster_4
150864	downCluster_4
4738	downCluster_4
10730	downCluster_4
10801	downCluster_4
6132	downCluster_4
5859	downCluster_4
51621	downCluster_4
4736	downCluster_4
9749	downCluster_4
649548	downCluster_4
644774	downCluster_4
3716	downCluster_4
3134	downCluster_4
5700	downCluster_4
388720	downCluster_4
27335	downCluster_4
6128	downCluster_4
642210	downCluster_4
9616	downCluster_4
25816	downCluster_4
9550	downCluster_4
51669	downCluster_4
648000	downCluster_4
1460	downCluster_4
6156	downCluster_4
7538	downCluster_4
7009	downCluster_4
6204	downCluster_4
257106	downCluster_4
54107	downCluster_4
27250	downCluster_4
6194	downCluster_4
4074	downCluster_4
51379	downCluster_4
54543	downCluster_4
23157	downCluster_4
7048	downCluster_4
83699	downCluster_5
7450	downCluster_5
7739	downCluster_5
2358	downCluster_5
5627	downCluster_5
55784	downCluster_5
57561	downCluster_5
6404	downCluster_5
8740	downCluster_5
222166	downCluster_5
79668	downCluster_5
523	downCluster_5
7707	downCluster_5
3930	downCluster_5
10217	downCluster_5
57532	downCluster_5
8436	downCluster_5
644330	downCluster_5
10857	downCluster_5
4352	downCluster_5
3040	downCluster_5
10135	downCluster_5
55779	downCluster_5
84984	downCluster_5
7170	downCluster_5
7297	downCluster_5
805	downCluster_6
81033	downCluster_6
10081	downCluster_6
728	downCluster_6
84061	downCluster_6
25862	downCluster_6
56203	downCluster_6
283635	downCluster_6
51646	downCluster_6
145482	downCluster_6
642947	downCluster_6
64844	downCluster_6
84557	downCluster_6
645895	downCluster_6
10487	downCluster_6
4689	downCluster_6
9445	downCluster_6
3606	downCluster_6
58485	downCluster_6
399900	downCluster_6
7620	downCluster_6
91526	downCluster_6
440349	downCluster_6
1859	downCluster_6
7086	downCluster_6
8654	downCluster_6
83605	downCluster_6
374860	downCluster_6
7305	downCluster_6
397	downCluster_6
55775	downCluster_6
79801	downCluster_6
10507	downCluster_6
22834	downCluster_6
8021	downCluster_6
57477	downCluster_6
126626	downCluster_6
4034	downCluster_6
221322	downCluster_6
7516	downCluster_6
154791	downCluster_6
64747	downCluster_6
64167	downCluster_6
81565	downCluster_6
7813	downCluster_6
10859	downCluster_6
54861	downCluster_6
440704	downCluster_6
5579	downCluster_6
83706	downCluster_6
1522	downCluster_6
2539	downCluster_6
6817	downCluster_6
56850	downCluster_6
51808	downCluster_6
113691	downCluster_6
5718	downCluster_6
136319	downCluster_6
64421	downCluster_6
4637	downCluster_6
83931	downCluster_6
7114	downCluster_6
7766	downCluster_6
3020	downCluster_6
91056	downCluster_6
830	downCluster_6
440345	downCluster_6
153561	downCluster_6
8396	downCluster_6
23594	downCluster_6
27020	downCluster_6
101	downCluster_6
6171	downCluster_6
