# Supplementary material for: Dissection of Regulatory Networks that Are Altered in Disease via Differential Co-expression
Source: PLoS Comput Biol. 2013 Mar 7;9(3):e1002955. doi: 10.1371/journal.pcbi.1002955 (PMC3591264; doi:10.1371/journal.pcbi.1002955)
Supplement: Text S3 — Gene sets discovered in this study. (ZIP) [file pcbi.1002955.s014.zip › Supplemen_2_DICER_output/SLE_DICER_meta_modules.txt]

6142	down_MM_0	19828.52459
400963	down_MM_0	19828.52459
3182	down_MM_0	19828.52459
8664	down_MM_0	19828.52459
3133	down_MM_0	19828.52459
7494	down_MM_0	19828.52459
5250	down_MM_0	19828.52459
6218	down_MM_0	19828.52459
4725	down_MM_0	19828.52459
6224	down_MM_0	19828.52459
5162	down_MM_0	19828.52459
643284	down_MM_0	19828.52459
55013	down_MM_0	19828.52459
8725	down_MM_0	19828.52459
80335	down_MM_0	19828.52459
646200	down_MM_0	19828.52459
6169	down_MM_0	19828.52459
6135	down_MM_0	19828.52459
84790	down_MM_0	19828.52459
731096	down_MM_0	19828.52459
6132	down_MM_0	19828.52459
51187	down_MM_0	19828.52459
1938	down_MM_0	19828.52459
4736	down_MM_0	19828.52459
25949	down_MM_0	19828.52459
6902	down_MM_0	19828.52459
64968	down_MM_0	19828.52459
283412	down_MM_0	19828.52459
3105	down_MM_0	19828.52459
652489	down_MM_0	19828.52459
51188	down_MM_0	19828.52459
23658	down_MM_0	19828.52459
5788	down_MM_0	19828.52459
5873	down_MM_0	19828.52459
3134	down_MM_0	19828.52459
6633	down_MM_0	19828.52459
11033	down_MM_0	19828.52459
8761	down_MM_0	19828.52459
6693	down_MM_0	19828.52459
731985	down_MM_0	19828.52459
27335	down_MM_0	19828.52459
3646	down_MM_0	19828.52459
23180	down_MM_0	19828.52459
6128	down_MM_0	19828.52459
4145	down_MM_0	19828.52459
55272	down_MM_0	19828.52459
25816	down_MM_0	19828.52459
521	down_MM_0	19828.52459
3955	down_MM_0	19828.52459
221178	down_MM_0	19828.52459
10961	down_MM_0	19828.52459
648622	down_MM_0	19828.52459
6207	down_MM_0	19828.52459
8320	down_MM_0	19828.52459
6193	down_MM_0	19828.52459
387841	down_MM_0	19828.52459
6141	down_MM_0	19828.52459
440737	down_MM_0	19828.52459
645683	down_MM_0	19828.52459
919	down_MM_0	19828.52459
51379	down_MM_0	19828.52459
1933	down_MM_0	19828.52459
2992	down_MM_0	19828.52459
653314	down_MM_0	19828.52459
54900	down_MM_0	19828.52459
653566	down_MM_0	19828.52459
6154	down_MM_0	19828.52459
114915	down_MM_0	19828.52459
54843	down_MM_0	19828.52459
8631	down_MM_0	19828.52459
51020	down_MM_0	19828.52459
84293	down_MM_0	19828.52459
648695	down_MM_0	19828.52459
51296	down_MM_0	19828.52459
64919	down_MM_0	19828.52459
652071	down_MM_0	19828.52459
94039	down_MM_0	19828.52459
10771	down_MM_0	19828.52459
643668	down_MM_0	19828.52459
644039	down_MM_0	19828.52459
646195	down_MM_0	19828.52459
10730	down_MM_0	19828.52459
7049	down_MM_0	19828.52459
51386	down_MM_0	19828.52459
894	down_MM_0	19828.52459
25873	down_MM_0	19828.52459
402694	down_MM_0	19828.52459
924	down_MM_0	19828.52459
476	down_MM_0	19828.52459
649821	down_MM_0	19828.52459
1192	down_MM_0	19828.52459
7846	down_MM_0	19828.52459
3716	down_MM_0	19828.52459
6208	down_MM_0	19828.52459
5700	down_MM_0	19828.52459
6137	down_MM_0	19828.52459
642210	down_MM_0	19828.52459
328	down_MM_0	19828.52459
9184	down_MM_0	19828.52459
254863	down_MM_0	19828.52459
29997	down_MM_0	19828.52459
6166	down_MM_0	19828.52459
728481	down_MM_0	19828.52459
57674	down_MM_0	19828.52459
643433	down_MM_0	19828.52459
10870	down_MM_0	19828.52459
388524	down_MM_0	19828.52459
1975	down_MM_0	19828.52459
6125	down_MM_0	19828.52459
10219	down_MM_0	19828.52459
649447	down_MM_0	19828.52459
645899	down_MM_0	19828.52459
192286	down_MM_0	19828.52459
441876	down_MM_0	19828.52459
9054	down_MM_0	19828.52459
6194	down_MM_0	19828.52459
6122	down_MM_0	19828.52459
2091	down_MM_0	19828.52459
3586	down_MM_1	16459.87875
200728	down_MM_1	16459.87875
55142	down_MM_1	16459.87875
81033	down_MM_1	16459.87875
117155	down_MM_1	16459.87875
157777	down_MM_1	16459.87875
54663	down_MM_1	16459.87875
84245	down_MM_1	16459.87875
54933	down_MM_1	16459.87875
8227	down_MM_1	16459.87875
87178	down_MM_1	16459.87875
27071	down_MM_1	16459.87875
10052	down_MM_1	16459.87875
256051	down_MM_1	16459.87875
8548	down_MM_1	16459.87875
80224	down_MM_1	16459.87875
57835	down_MM_1	16459.87875
6617	down_MM_1	16459.87875
94056	down_MM_1	16459.87875
80264	down_MM_1	16459.87875
7561	down_MM_1	16459.87875
250	down_MM_1	16459.87875
3606	down_MM_1	16459.87875
653086	down_MM_1	16459.87875
63929	down_MM_1	16459.87875
10206	down_MM_1	16459.87875
27068	down_MM_1	16459.87875
3382	down_MM_1	16459.87875
91368	down_MM_1	16459.87875
8718	down_MM_1	16459.87875
126205	down_MM_1	16459.87875
91120	down_MM_1	16459.87875
1655	down_MM_1	16459.87875
92014	down_MM_1	16459.87875
441087	down_MM_1	16459.87875
79693	down_MM_1	16459.87875
23360	down_MM_1	16459.87875
374860	down_MM_1	16459.87875
22834	down_MM_1	16459.87875
3192	down_MM_1	16459.87875
57477	down_MM_1	16459.87875
400304	down_MM_1	16459.87875
157657	down_MM_1	16459.87875
7516	down_MM_1	16459.87875
8930	down_MM_1	16459.87875
123688	down_MM_1	16459.87875
3590	down_MM_1	16459.87875
64167	down_MM_1	16459.87875
4820	down_MM_1	16459.87875
54799	down_MM_1	16459.87875
9475	down_MM_1	16459.87875
90649	down_MM_1	16459.87875
55082	down_MM_1	16459.87875
10859	down_MM_1	16459.87875
317781	down_MM_1	16459.87875
440704	down_MM_1	16459.87875
51478	down_MM_1	16459.87875
64417	down_MM_1	16459.87875
126272	down_MM_1	16459.87875
55033	down_MM_1	16459.87875
400866	down_MM_1	16459.87875
5411	down_MM_1	16459.87875
25764	down_MM_1	16459.87875
5143	down_MM_1	16459.87875
58493	down_MM_1	16459.87875
414189	down_MM_1	16459.87875
2534	down_MM_1	16459.87875
84515	down_MM_1	16459.87875
1385	down_MM_1	16459.87875
3952	down_MM_1	16459.87875
136051	down_MM_1	16459.87875
9044	down_MM_1	16459.87875
374986	down_MM_1	16459.87875
196	down_MM_1	16459.87875
64789	down_MM_1	16459.87875
8473	down_MM_1	16459.87875
648852	down_MM_1	16459.87875
54943	down_MM_1	16459.87875
285855	down_MM_1	16459.87875
151194	down_MM_1	16459.87875
326	down_MM_1	16459.87875
8396	down_MM_1	16459.87875
26279	down_MM_1	16459.87875
27072	down_MM_1	16459.87875
84124	down_MM_1	16459.87875
57464	down_MM_1	16459.87875
1138	down_MM_2	10408.12777
200942	down_MM_2	10408.12777
10899	down_MM_2	10408.12777
10081	down_MM_2	10408.12777
10627	down_MM_2	10408.12777
79864	down_MM_2	10408.12777
26258	down_MM_2	10408.12777
25862	down_MM_2	10408.12777
649598	down_MM_2	10408.12777
283635	down_MM_2	10408.12777
10558	down_MM_2	10408.12777
6752	down_MM_2	10408.12777
57142	down_MM_2	10408.12777
84557	down_MM_2	10408.12777
645895	down_MM_2	10408.12777
79862	down_MM_2	10408.12777
285966	down_MM_2	10408.12777
147372	down_MM_2	10408.12777
85452	down_MM_2	10408.12777
54940	down_MM_2	10408.12777
79157	down_MM_2	10408.12777
140469	down_MM_2	10408.12777
55775	down_MM_2	10408.12777
9723	down_MM_2	10408.12777
126626	down_MM_2	10408.12777
2825	down_MM_2	10408.12777
8562	down_MM_2	10408.12777
653829	down_MM_2	10408.12777
285605	down_MM_2	10408.12777
11144	down_MM_2	10408.12777
54756	down_MM_2	10408.12777
401494	down_MM_2	10408.12777
84765	down_MM_2	10408.12777
5900	down_MM_2	10408.12777
653489	down_MM_2	10408.12777
79230	down_MM_2	10408.12777
8740	down_MM_2	10408.12777
647389	down_MM_2	10408.12777
84839	down_MM_2	10408.12777
160728	down_MM_2	10408.12777
641737	down_MM_2	10408.12777
760	down_MM_2	10408.12777
7766	down_MM_2	10408.12777
56127	down_MM_2	10408.12777
644250	down_MM_2	10408.12777
23594	down_MM_2	10408.12777
27020	down_MM_2	10408.12777
27297	down_MM_2	10408.12777
6431	down_MM_2	10408.12777
6171	down_MM_2	10408.12777
5937	down_MM_3	9080.725694
7450	down_MM_3	9080.725694
83699	down_MM_3	9080.725694
340348	down_MM_3	9080.725694
51311	down_MM_3	9080.725694
51167	down_MM_3	9080.725694
26578	down_MM_3	9080.725694
3674	down_MM_3	9080.725694
5413	down_MM_3	9080.725694
79689	down_MM_3	9080.725694
222166	down_MM_3	9080.725694
10154	down_MM_3	9080.725694
171586	down_MM_3	9080.725694
3930	down_MM_3	9080.725694
222487	down_MM_3	9080.725694
9584	down_MM_3	9080.725694
2776	down_MM_3	9080.725694
8714	down_MM_3	9080.725694
1432	down_MM_3	9080.725694
3570	down_MM_3	9080.725694
55779	down_MM_3	9080.725694
2710	down_MM_3	9080.725694
10333	down_MM_3	9080.725694
2815	down_MM_3	9080.725694
2885	down_MM_3	9080.725694
2790	down_MM_3	9080.725694
84519	down_MM_3	9080.725694
8875	down_MM_3	9080.725694
6386	down_MM_3	9080.725694
2162	down_MM_3	9080.725694
117289	down_MM_3	9080.725694
317649	down_MM_3	9080.725694
1378	down_MM_3	9080.725694
5742	down_MM_3	9080.725694
10398	down_MM_3	9080.725694
53346	down_MM_3	9080.725694
6102	down_MM_3	9080.725694
5552	down_MM_3	9080.725694
116496	down_MM_3	9080.725694
2358	down_MM_3	9080.725694
5627	down_MM_3	9080.725694
3985	down_MM_3	9080.725694
55784	down_MM_3	9080.725694
171558	down_MM_3	9080.725694
26234	down_MM_3	9080.725694
1486	down_MM_3	9080.725694
10094	down_MM_3	9080.725694
3690	down_MM_3	9080.725694
10217	down_MM_3	9080.725694
51192	down_MM_3	9080.725694
57132	down_MM_3	9080.725694
10857	down_MM_3	9080.725694
4352	down_MM_3	9080.725694
10135	down_MM_3	9080.725694
4332	down_MM_3	9080.725694
89872	down_MM_3	9080.725694
1441	down_MM_3	9080.725694
730820	down_MM_3	9080.725694
10867	down_MM_3	9080.725694
3693	down_MM_3	9080.725694
2357	down_MM_3	9080.725694
121260	down_MM_3	9080.725694
7414	down_MM_3	9080.725694
3579	down_MM_3	9080.725694
6513	down_MM_4	7766.216105
84993	down_MM_4	7766.216105
122416	down_MM_4	7766.216105
6521	down_MM_4	7766.216105
7915	down_MM_4	7766.216105
3068	down_MM_4	7766.216105
7102	down_MM_4	7766.216105
2996	down_MM_4	7766.216105
439996	down_MM_4	7766.216105
29979	down_MM_4	7766.216105
55466	down_MM_4	7766.216105
4303	down_MM_4	7766.216105
26994	down_MM_4	7766.216105
51573	down_MM_4	7766.216105
219899	down_MM_4	7766.216105
55527	down_MM_4	7766.216105
3848	down_MM_4	7766.216105
4635	down_MM_4	7766.216105
8140	down_MM_4	7766.216105
644739	down_MM_4	7766.216105
997	down_MM_4	7766.216105
23365	down_MM_4	7766.216105
55363	down_MM_4	7766.216105
2532	down_MM_4	7766.216105
730455	down_MM_4	7766.216105
343171	down_MM_4	7766.216105
7052	down_MM_4	7766.216105
402055	down_MM_4	7766.216105
7168	down_MM_4	7766.216105
5305	down_MM_4	7766.216105
55589	down_MM_4	7766.216105
267	down_MM_4	7766.216105
54165	down_MM_4	7766.216105
84164	down_MM_4	7766.216105
63893	down_MM_4	7766.216105
2994	down_MM_4	7766.216105
665	down_MM_4	7766.216105
10124	down_MM_4	7766.216105
66008	down_MM_4	7766.216105
201161	down_MM_4	7766.216105
55432	down_MM_4	7766.216105
9911	down_MM_4	7766.216105
1198	down_MM_4	7766.216105
26268	down_MM_4	7766.216105
6510	down_MM_4	7766.216105
8991	down_MM_4	7766.216105
2035	down_MM_4	7766.216105
8780	down_MM_4	7766.216105
6917	down_MM_4	7766.216105
25907	down_MM_4	7766.216105
84281	down_MM_4	7766.216105
4815	down_MM_4	7766.216105
153527	down_MM_4	7766.216105
255394	down_MM_4	7766.216105
286451	down_MM_4	7766.216105
80127	down_MM_4	7766.216105
63891	down_MM_4	7766.216105
7001	down_MM_4	7766.216105
6535	down_MM_4	7766.216105
2235	down_MM_4	7766.216105
646463	down_MM_4	7766.216105
1727	down_MM_4	7766.216105
25893	down_MM_4	7766.216105
7145	down_MM_4	7766.216105
54855	down_MM_4	7766.216105
1870	down_MM_4	7766.216105
83538	down_MM_4	7766.216105
52	down_MM_4	7766.216105
4784	down_MM_4	7766.216105
23039	down_MM_4	7766.216105
759	down_MM_4	7766.216105
9604	down_MM_4	7766.216105
5494	down_MM_4	7766.216105
2752	down_MM_4	7766.216105
6001	down_MM_4	7766.216105
2274	down_MM_4	7766.216105
5296	down_MM_4	7766.216105
669	down_MM_4	7766.216105
25911	down_MM_4	7766.216105
1642	down_MM_4	7766.216105
4354	down_MM_5	6840.891574
389293	down_MM_5	6840.891574
2766	down_MM_5	6840.891574
5909	down_MM_5	6840.891574
10098	down_MM_5	6840.891574
2768	down_MM_5	6840.891574
22934	down_MM_5	6840.891574
23589	down_MM_5	6840.891574
4066	down_MM_5	6840.891574
79647	down_MM_5	6840.891574
8703	down_MM_5	6840.891574
10133	down_MM_5	6840.891574
7504	down_MM_5	6840.891574
140739	down_MM_5	6840.891574
162466	down_MM_5	6840.891574
5094	down_MM_5	6840.891574
8545	down_MM_5	6840.891574
116151	down_MM_5	6840.891574
11152	down_MM_5	6840.891574
84923	down_MM_5	6840.891574
3300	down_MM_5	6840.891574
23762	down_MM_5	6840.891574
7323	down_MM_5	6840.891574
5866	down_MM_5	6840.891574
55827	down_MM_5	6840.891574
689	down_MM_5	6840.891574
2040	down_MM_5	6840.891574
65125	down_MM_5	6840.891574
23582	down_MM_5	6840.891574
10826	down_MM_5	6840.891574
23558	down_MM_5	6840.891574
3792	down_MM_5	6840.891574
57610	down_MM_5	6840.891574
10983	down_MM_5	6840.891574
1173	down_MM_5	6840.891574
9491	down_MM_5	6840.891574
80700	down_MM_5	6840.891574
6923	down_MM_5	6840.891574
255043	down_MM_5	6840.891574
3257	down_MM_5	6840.891574
51327	down_MM_5	6840.891574
598	down_MM_5	6840.891574
25941	down_MM_5	6840.891574
6622	down_MM_5	6840.891574
23608	down_MM_5	6840.891574
9921	down_MM_5	6840.891574
8724	down_MM_5	6840.891574
27013	down_MM_5	6840.891574
51218	down_MM_5	6840.891574
80315	down_MM_5	6840.891574
55437	down_MM_5	6840.891574
57095	down_MM_5	6840.891574
643310	down_MM_5	6840.891574
27090	down_MM_5	6840.891574
51312	down_MM_5	6840.891574
4953	down_MM_5	6840.891574
10498	down_MM_5	6840.891574
51094	down_MM_5	6840.891574
8533	down_MM_5	6840.891574
2935	down_MM_5	6840.891574
51160	down_MM_5	6840.891574
8131	down_MM_5	6840.891574
25853	down_MM_5	6840.891574
8531	down_MM_5	6840.891574
440359	down_MM_5	6840.891574
2876	down_MM_5	6840.891574
79137	down_MM_5	6840.891574
10644	down_MM_5	6840.891574
83606	down_MM_5	6840.891574
10661	down_MM_5	6840.891574
79091	down_MM_5	6840.891574
51082	down_MM_5	6840.891574
51257	down_MM_5	6840.891574
25793	down_MM_5	6840.891574
23786	down_MM_5	6840.891574
389599	down_MM_5	6840.891574
5886	down_MM_5	6840.891574
91300	down_MM_5	6840.891574
3049	down_MM_5	6840.891574
55796	down_MM_5	6840.891574
4924	down_MM_5	6840.891574
2038	down_MM_5	6840.891574
8818	down_MM_5	6840.891574
123803	down_MM_5	6840.891574
29086	down_MM_5	6840.891574
55041	down_MM_5	6840.891574
682	down_MM_5	6840.891574
51759	down_MM_5	6840.891574
4860	down_MM_5	6840.891574
58515	down_MM_5	6840.891574
2039	down_MM_5	6840.891574
84932	down_MM_5	6840.891574
115330	down_MM_5	6840.891574
527	down_MM_5	6840.891574
6780	down_MM_5	6840.891574
56904	down_MM_5	6840.891574
10107	down_MM_5	6840.891574
23198	down_MM_5	6840.891574
92703	down_MM_5	6840.891574
3145	down_MM_5	6840.891574
653659	down_MM_5	6840.891574
1175	down_MM_5	6840.891574
143686	down_MM_5	6840.891574
650832	down_MM_5	6840.891574
54997	down_MM_5	6840.891574
55544	down_MM_5	6840.891574
3098	down_MM_5	6840.891574
317671	down_MM_5	6840.891574
57192	down_MM_5	6840.891574
26499	down_MM_5	6840.891574
27102	down_MM_5	6840.891574
55652	down_MM_5	6840.891574
220972	down_MM_5	6840.891574
3029	down_MM_5	6840.891574
91662	down_MM_6	5432.688562
57222	down_MM_6	5432.688562
26253	down_MM_6	5432.688562
5580	down_MM_6	5432.688562
351	down_MM_6	5432.688562
3684	down_MM_6	5432.688562
7739	down_MM_6	5432.688562
4688	down_MM_6	5432.688562
10077	down_MM_6	5432.688562
11025	down_MM_6	5432.688562
10158	down_MM_6	5432.688562
8972	down_MM_6	5432.688562
116369	down_MM_6	5432.688562
11026	down_MM_6	5432.688562
6809	down_MM_6	5432.688562
25824	down_MM_6	5432.688562
642684	down_MM_6	5432.688562
523	down_MM_6	5432.688562
54682	down_MM_6	5432.688562
4689	down_MM_6	5432.688562
64333	down_MM_6	5432.688562
5226	down_MM_6	5432.688562
653361	down_MM_6	5432.688562
51765	down_MM_6	5432.688562
10023	down_MM_6	5432.688562
9334	down_MM_6	5432.688562
10581	down_MM_6	5432.688562
10221	down_MM_6	5432.688562
23451	down_MM_6	5432.688562
241	down_MM_6	5432.688562
125144	down_MM_6	5432.688562
284988	down_MM_6	5432.688562
5878	down_MM_6	5432.688562
5062	down_MM_6	5432.688562
22990	down_MM_6	5432.688562
83853	down_MM_6	5432.688562
266747	down_MM_6	5432.688562
642103	down_MM_6	5432.688562
2153	down_MM_6	5432.688562
8677	down_MM_6	5432.688562
642934	down_MM_6	5432.688562
81788	down_MM_6	5432.688562
22918	down_MM_6	5432.688562
6228	down_MM_6	5432.688562
57568	down_MM_6	5432.688562
161253	down_MM_6	5432.688562
5538	down_MM_6	5432.688562
10970	down_MM_6	5432.688562
51100	down_MM_6	5432.688562
641649	down_MM_6	5432.688562
6651	down_MM_6	5432.688562
116844	down_MM_6	5432.688562
64744	down_MM_6	5432.688562
84243	down_MM_6	5432.688562
220001	down_MM_6	5432.688562
11237	down_MM_6	5432.688562
2353	down_MM_6	5432.688562
8895	down_MM_6	5432.688562
166012	down_MM_6	5432.688562
6503	down_MM_6	5432.688562
3460	down_MM_6	5432.688562
7099	down_MM_6	5432.688562
7178	down_MM_6	5432.688562
4783	down_MM_6	5432.688562
55350	down_MM_6	5432.688562
3772	down_MM_6	5432.688562
348093	down_MM_6	5432.688562
8291	down_MM_6	5432.688562
7919	down_MM_6	5432.688562
1912	down_MM_6	5432.688562
23765	down_MM_6	5432.688562
10562	down_MM_7	3569.51988
5315	down_MM_7	3569.51988
7704	down_MM_7	3569.51988
932	down_MM_7	3569.51988
4070	down_MM_7	3569.51988
3613	down_MM_7	3569.51988
3240	down_MM_7	3569.51988
2872	down_MM_7	3569.51988
6947	down_MM_7	3569.51988
9086	down_MM_7	3569.51988
653600	down_MM_7	3569.51988
1667	down_MM_7	3569.51988
3576	down_MM_7	3569.51988
4353	down_MM_7	3569.51988
728358	down_MM_7	3569.51988
1511	down_MM_7	3569.51988
1668	down_MM_7	3569.51988
1362	down_MM_7	3569.51988
3614	down_MM_7	3569.51988
51507	down_MM_7	3569.51988
820	down_MM_7	3569.51988
4680	down_MM_7	3569.51988
79895	down_MM_7	3569.51988
4057	down_MM_7	3569.51988
671	down_MM_7	3569.51988
730534	down_MM_7	3569.51988
1991	down_MM_7	3569.51988
1669	down_MM_7	3569.51988
55859	down_MM_7	3569.51988
3934	down_MM_7	3569.51988
64411	down_MM_7	3569.51988
1088	down_MM_7	3569.51988
57570	down_MM_7	3569.51988
6037	down_MM_7	3569.51988
4973	down_MM_7	3569.51988
56729	down_MM_7	3569.51988
6036	down_MM_7	3569.51988
84992	down_MM_8	3513.956564
596	down_MM_8	3513.956564
10412	down_MM_8	3513.956564
6234	down_MM_8	3513.956564
11151	down_MM_8	3513.956564
23344	down_MM_8	3513.956564
8409	down_MM_8	3513.956564
6143	down_MM_8	3513.956564
653232	down_MM_8	3513.956564
3094	down_MM_8	3513.956564
3945	down_MM_8	3513.956564
51176	down_MM_8	3513.956564
653658	down_MM_8	3513.956564
3312	down_MM_8	3513.956564
80709	down_MM_8	3513.956564
731365	down_MM_8	3513.956564
402057	down_MM_8	3513.956564
9466	down_MM_8	3513.956564
5583	down_MM_8	3513.956564
646483	down_MM_8	3513.956564
642989	down_MM_8	3513.956564
6222	down_MM_8	3513.956564
4666	down_MM_8	3513.956564
6742	down_MM_8	3513.956564
642250	down_MM_8	3513.956564
285900	down_MM_8	3513.956564
8721	down_MM_8	3513.956564
6139	down_MM_8	3513.956564
6133	down_MM_8	3513.956564
649548	down_MM_8	3513.956564
54674	down_MM_8	3513.956564
1350	down_MM_8	3513.956564
51070	down_MM_8	3513.956564
79961	down_MM_8	3513.956564
57488	down_MM_8	3513.956564
4753	down_MM_8	3513.956564
79161	down_MM_8	3513.956564
9550	down_MM_8	3513.956564
6146	down_MM_8	3513.956564
648000	down_MM_8	3513.956564
6726	down_MM_8	3513.956564
972	down_MM_8	3513.956564
939	down_MM_8	3513.956564
539	down_MM_8	3513.956564
3983	down_MM_8	3513.956564
6204	down_MM_8	3513.956564
257106	down_MM_8	3513.956564
113246	down_MM_8	3513.956564
127295	down_MM_8	3513.956564
8667	down_MM_8	3513.956564
647856	down_MM_8	3513.956564
6157	down_MM_8	3513.956564
9214	down_MM_8	3513.956564
6138	down_MM_8	3513.956564
54543	down_MM_8	3513.956564
23524	down_MM_9	2100.223518
6840	down_MM_9	2100.223518
23214	down_MM_9	2100.223518
23401	down_MM_9	2100.223518
51363	down_MM_9	2100.223518
79042	down_MM_9	2100.223518
6625	down_MM_9	2100.223518
65220	down_MM_9	2100.223518
4084	down_MM_9	2100.223518
29855	down_MM_9	2100.223518
112616	down_MM_9	2100.223518
10521	down_MM_9	2100.223518
366	down_MM_9	2100.223518
284996	down_MM_9	2100.223518
23117	down_MM_9	2100.223518
440270	down_MM_9	2100.223518
634	down_MM_9	2100.223518
81576	down_MM_9	2100.223518
8778	down_MM_9	2100.223518
55048	down_MM_9	2100.223518
55268	down_MM_9	2100.223518
7114	down_MM_9	2100.223518
3310	down_MM_9	2100.223518
1820	down_MM_9	2100.223518
23258	down_MM_9	2100.223518
728888	down_MM_9	2100.223518
153561	down_MM_9	2100.223518
442582	down_MM_9	2100.223518
9905	down_MM_9	2100.223518
22898	down_MM_9	2100.223518
4671	up_MM_0	10139.05825
157777	up_MM_0	10139.05825
3133	up_MM_0	10139.05825
648984	up_MM_0	10139.05825
114769	up_MM_0	10139.05825
8548	up_MM_0	10139.05825
57835	up_MM_0	10139.05825
6752	up_MM_0	10139.05825
56165	up_MM_0	10139.05825
653086	up_MM_0	10139.05825
27068	up_MM_0	10139.05825
7620	up_MM_0	10139.05825
147372	up_MM_0	10139.05825
91120	up_MM_0	10139.05825
54940	up_MM_0	10139.05825
79693	up_MM_0	10139.05825
22834	up_MM_0	10139.05825
2218	up_MM_0	10139.05825
157657	up_MM_0	10139.05825
9966	up_MM_0	10139.05825
54756	up_MM_0	10139.05825
7813	up_MM_0	10139.05825
84765	up_MM_0	10139.05825
728519	up_MM_0	10139.05825
79230	up_MM_0	10139.05825
6817	up_MM_0	10139.05825
3107	up_MM_0	10139.05825
25764	up_MM_0	10139.05825
5718	up_MM_0	10139.05825
58493	up_MM_0	10139.05825
64421	up_MM_0	10139.05825
160728	up_MM_0	10139.05825
641737	up_MM_0	10139.05825
3952	up_MM_0	10139.05825
136051	up_MM_0	10139.05825
374986	up_MM_0	10139.05825
7766	up_MM_0	10139.05825
158399	up_MM_0	10139.05825
440345	up_MM_0	10139.05825
387700	up_MM_0	10139.05825
84124	up_MM_0	10139.05825
3586	up_MM_0	10139.05825
200728	up_MM_0	10139.05825
55142	up_MM_0	10139.05825
117155	up_MM_0	10139.05825
54663	up_MM_0	10139.05825
79864	up_MM_0	10139.05825
1235	up_MM_0	10139.05825
54933	up_MM_0	10139.05825
87178	up_MM_0	10139.05825
25862	up_MM_0	10139.05825
649598	up_MM_0	10139.05825
56203	up_MM_0	10139.05825
85363	up_MM_0	10139.05825
145482	up_MM_0	10139.05825
80224	up_MM_0	10139.05825
94039	up_MM_0	10139.05825
732007	up_MM_0	10139.05825
145438	up_MM_0	10139.05825
79862	up_MM_0	10139.05825
285966	up_MM_0	10139.05825
250	up_MM_0	10139.05825
643668	up_MM_0	10139.05825
3606	up_MM_0	10139.05825
3382	up_MM_0	10139.05825
91368	up_MM_0	10139.05825
51324	up_MM_0	10139.05825
5175	up_MM_0	10139.05825
91526	up_MM_0	10139.05825
126205	up_MM_0	10139.05825
79939	up_MM_0	10139.05825
92014	up_MM_0	10139.05825
79157	up_MM_0	10139.05825
374860	up_MM_0	10139.05825
84984	up_MM_0	10139.05825
146059	up_MM_0	10139.05825
440275	up_MM_0	10139.05825
126626	up_MM_0	10139.05825
8562	up_MM_0	10139.05825
653829	up_MM_0	10139.05825
123688	up_MM_0	10139.05825
8930	up_MM_0	10139.05825
285605	up_MM_0	10139.05825
5499	up_MM_0	10139.05825
54799	up_MM_0	10139.05825
9475	up_MM_0	10139.05825
317781	up_MM_0	10139.05825
440704	up_MM_0	10139.05825
51478	up_MM_0	10139.05825
64581	up_MM_0	10139.05825
64417	up_MM_0	10139.05825
10226	up_MM_0	10139.05825
647389	up_MM_0	10139.05825
51808	up_MM_0	10139.05825
339231	up_MM_0	10139.05825
84515	up_MM_0	10139.05825
2204	up_MM_0	10139.05825
4046	up_MM_0	10139.05825
56127	up_MM_0	10139.05825
151194	up_MM_0	10139.05825
644250	up_MM_0	10139.05825
26279	up_MM_0	10139.05825
27072	up_MM_0	10139.05825
57464	up_MM_0	10139.05825
728973	up_MM_1	1553.827426
6189	up_MM_1	1553.827426
7739	up_MM_1	1553.827426
6234	up_MM_1	1553.827426
653702	up_MM_1	1553.827426
220433	up_MM_1	1553.827426
3613	up_MM_1	1553.827426
170575	up_MM_1	1553.827426
643949	up_MM_1	1553.827426
27335	up_MM_1	1553.827426
2872	up_MM_1	1553.827426
401019	up_MM_1	1553.827426
2539	up_MM_1	1553.827426
653658	up_MM_1	1553.827426
5266	up_MM_1	1553.827426
51313	up_MM_1	1553.827426
648000	up_MM_1	1553.827426
645138	up_MM_1	1553.827426
653773	up_MM_1	1553.827426
7940	up_MM_1	1553.827426
9782	up_MM_1	1553.827426
9349	up_MM_1	1553.827426
642989	up_MM_1	1553.827426
6222	up_MM_1	1553.827426
4666	up_MM_1	1553.827426
150864	up_MM_1	1553.827426
54741	up_MM_1	1553.827426
6129	up_MM_1	1553.827426
6125	up_MM_1	1553.827426
6223	up_MM_1	1553.827426
533	up_MM_1	1553.827426
7086	up_MM_1	1553.827426
64411	up_MM_1	1553.827426
5062	up_MM_1	1553.827426
5757	up_MM_1	1553.827426
388344	up_MM_1	1553.827426
7297	up_MM_1	1553.827426
23433	up_MM_1	1553.827426
651202	up_MM_1	1553.827426
6168	up_MM_1	1553.827426
3577	up_MM_2	1252.249975
81788	up_MM_2	1252.249975
401494	up_MM_2	1252.249975
90649	up_MM_2	1252.249975
10859	up_MM_2	1252.249975
84293	up_MM_2	1252.249975
116844	up_MM_2	1252.249975
27071	up_MM_2	1252.249975
5899	up_MM_2	1252.249975
3985	up_MM_2	1252.249975
644852	up_MM_2	1252.249975
84243	up_MM_2	1252.249975
10558	up_MM_2	1252.249975
6617	up_MM_2	1252.249975
80264	up_MM_2	1252.249975
94056	up_MM_2	1252.249975
6718	up_MM_2	1252.249975
10154	up_MM_2	1252.249975
4689	up_MM_2	1252.249975
5143	up_MM_2	1252.249975
400721	up_MM_2	1252.249975
80736	up_MM_2	1252.249975
55728	up_MM_2	1252.249975
7099	up_MM_2	1252.249975
196	up_MM_2	1252.249975
2710	up_MM_2	1252.249975
54943	up_MM_2	1252.249975
285855	up_MM_2	1252.249975
326	up_MM_2	1252.249975
8396	up_MM_2	1252.249975
4437	up_MM_2	1252.249975
7100	up_MM_2	1252.249975
3579	up_MM_2	1252.249975
27243	up_MM_3	970.4537478
51734	up_MM_3	970.4537478
896	up_MM_3	970.4537478
4318	up_MM_3	970.4537478
4940	up_MM_3	970.4537478
7295	up_MM_3	970.4537478
26578	up_MM_3	970.4537478
3430	up_MM_3	970.4537478
9123	up_MM_3	970.4537478
64761	up_MM_3	970.4537478
4599	up_MM_3	970.4537478
8778	up_MM_3	970.4537478
27074	up_MM_3	970.4537478
5525	up_MM_3	970.4537478
51191	up_MM_3	970.4537478
222487	up_MM_3	970.4537478
55008	up_MM_3	970.4537478
4061	up_MM_3	970.4537478
9636	up_MM_3	970.4537478
10221	up_MM_3	970.4537478
94240	up_MM_3	970.4537478
79932	up_MM_3	970.4537478
10211	up_MM_3	970.4537478
4939	up_MM_3	970.4537478
266747	up_MM_3	970.4537478
26010	up_MM_3	970.4537478
10899	up_MM_4	945.2566095
27257	up_MM_4	945.2566095
114915	up_MM_4	945.2566095
8409	up_MM_4	945.2566095
6143	up_MM_4	945.2566095
6218	up_MM_4	945.2566095
652071	up_MM_4	945.2566095
285176	up_MM_4	945.2566095
441246	up_MM_4	945.2566095
10487	up_MM_4	945.2566095
646200	up_MM_4	945.2566095
644039	up_MM_4	945.2566095
646483	up_MM_4	945.2566095
646195	up_MM_4	945.2566095
285900	up_MM_4	945.2566095
731096	up_MM_4	945.2566095
23451	up_MM_4	945.2566095
6132	up_MM_4	945.2566095
51386	up_MM_4	945.2566095
284988	up_MM_4	945.2566095
25873	up_MM_4	945.2566095
10288	up_MM_4	945.2566095
6139	up_MM_4	945.2566095
4736	up_MM_4	945.2566095
924	up_MM_4	945.2566095
283412	up_MM_4	945.2566095
6133	up_MM_4	945.2566095
649821	up_MM_4	945.2566095
9770	up_MM_4	945.2566095
517	up_MM_4	945.2566095
23180	up_MM_4	945.2566095
6128	up_MM_4	945.2566095
8662	up_MM_4	945.2566095
642210	up_MM_4	945.2566095
9991	up_MM_4	945.2566095
328	up_MM_4	945.2566095
1522	up_MM_4	945.2566095
29997	up_MM_4	945.2566095
9550	up_MM_4	945.2566095
55048	up_MM_4	945.2566095
6156	up_MM_4	945.2566095
6207	up_MM_4	945.2566095
1975	up_MM_4	945.2566095
27069	up_MM_4	945.2566095
6165	up_MM_4	945.2566095
6204	up_MM_4	945.2566095
8667	up_MM_4	945.2566095
440737	up_MM_4	945.2566095
6194	up_MM_4	945.2566095
27020	up_MM_4	945.2566095
1933	up_MM_4	945.2566095
54543	up_MM_4	945.2566095
6431	up_MM_4	945.2566095
6142	up_MM_5	937.4039797
6155	up_MM_5	937.4039797
400963	up_MM_5	937.4039797
64747	up_MM_5	937.4039797
8664	up_MM_5	937.4039797
4708	up_MM_5	937.4039797
2197	up_MM_5	937.4039797
10627	up_MM_5	937.4039797
8665	up_MM_5	937.4039797
2950	up_MM_5	937.4039797
6633	up_MM_5	937.4039797
285053	up_MM_5	937.4039797
51020	up_MM_5	937.4039797
6208	up_MM_5	937.4039797
731985	up_MM_5	937.4039797
9086	up_MM_5	937.4039797
10235	up_MM_5	937.4039797
6224	up_MM_5	937.4039797
6446	up_MM_5	937.4039797
27089	up_MM_5	937.4039797
521	up_MM_5	937.4039797
728481	up_MM_5	937.4039797
3576	up_MM_5	937.4039797
136319	up_MM_5	937.4039797
1327	up_MM_5	937.4039797
342371	up_MM_5	937.4039797
4637	up_MM_5	937.4039797
648622	up_MM_5	937.4039797
6193	up_MM_5	937.4039797
10801	up_MM_5	937.4039797
5859	up_MM_5	937.4039797
645899	up_MM_5	937.4039797
192286	up_MM_5	937.4039797
646766	up_MM_5	937.4039797
441876	up_MM_5	937.4039797
6203	up_MM_5	937.4039797
645683	up_MM_5	937.4039797
2091	up_MM_5	937.4039797
6124	up_MM_5	937.4039797
4835	up_MM_6	153.765173
212	up_MM_6	153.765173
3848	up_MM_6	153.765173
2153	up_MM_6	153.765173
25893	up_MM_6	153.765173
3684	up_MM_6	153.765173
10098	up_MM_6	153.765173
23287	up_MM_6	153.765173
8522	up_MM_6	153.765173
6693	up_MM_6	153.765173
343171	up_MM_6	153.765173
5494	up_MM_6	153.765173
2752	up_MM_6	153.765173
731777	up_MM_6	153.765173
8703	up_MM_6	153.765173
2309	up_MM_6	153.765173
84164	up_MM_6	153.765173
5606	up_MM_6	153.765173
25853	up_MM_6	153.765173
115330	up_MM_6	153.765173
