# Supplementary material for: Dissection of Regulatory Networks that Are Altered in Disease via Differential Co-expression
Source: PLoS Comput Biol. 2013 Mar 7;9(3):e1002955. doi: 10.1371/journal.pcbi.1002955 (PMC3591264; doi:10.1371/journal.pcbi.1002955)
Supplement: Text S3 — Gene sets discovered in this study. (ZIP) [file pcbi.1002955.s014.zip › Supplemen_2_DICER_output/SLE_modules.txt]

3586	up_0
55142	up_0
200728	up_0
117155	up_0
157777	up_0
54663	up_0
1235	up_0
79864	up_0
54933	up_0
87178	up_0
25862	up_0
649598	up_0
56203	up_0
8548	up_0
145482	up_0
80224	up_0
57835	up_0
6752	up_0
145438	up_0
56165	up_0
79862	up_0
285966	up_0
250	up_0
3606	up_0
653086	up_0
3382	up_0
27068	up_0
91368	up_0
7620	up_0
147372	up_0
91526	up_0
126205	up_0
79939	up_0
91120	up_0
54940	up_0
79157	up_0
92014	up_0
79693	up_0
374860	up_0
84984	up_0
146059	up_0
440275	up_0
22834	up_0
126626	up_0
2218	up_0
157657	up_0
8562	up_0
9966	up_0
653829	up_0
123688	up_0
8930	up_0
285605	up_0
54756	up_0
54799	up_0
9475	up_0
7813	up_0
317781	up_0
440704	up_0
84765	up_0
51478	up_0
64417	up_0
79230	up_0
647389	up_0
6817	up_0
51808	up_0
25764	up_0
339231	up_0
5718	up_0
58493	up_0
64421	up_0
160728	up_0
84515	up_0
641737	up_0
3952	up_0
2204	up_0
136051	up_0
374986	up_0
7766	up_0
158399	up_0
56127	up_0
440345	up_0
151194	up_0
644250	up_0
26279	up_0
27072	up_0
387700	up_0
84124	up_0
57464	up_0
643668	up_1
5499	up_1
4671	up_1
3133	up_1
51324	up_1
5175	up_1
648984	up_1
114769	up_1
728519	up_1
4046	up_1
64581	up_1
85363	up_1
10226	up_1
94039	up_1
732007	up_1
3107	up_1
728973	up_2
6189	up_2
6234	up_2
653702	up_2
220433	up_2
27335	up_2
643949	up_2
170575	up_2
401019	up_2
653658	up_2
645138	up_2
648000	up_2
653773	up_2
9782	up_2
9349	up_2
642989	up_2
6222	up_2
4666	up_2
150864	up_2
6129	up_2
6125	up_2
6223	up_2
5757	up_2
388344	up_2
651202	up_2
6168	up_2
7940	up_3
7739	up_3
54741	up_3
3613	up_3
2872	up_3
533	up_3
7086	up_3
5062	up_3
64411	up_3
2539	up_3
5266	up_3
51313	up_3
23433	up_3
7297	up_3
3577	up_4
2710	up_4
84243	up_4
81788	up_4
7100	up_4
10154	up_4
7099	up_4
116844	up_4
3579	up_4
3985	up_4
5899	up_4
4689	up_4
5143	up_5
400721	up_5
80736	up_5
55728	up_5
401494	up_5
90649	up_5
10859	up_5
84293	up_5
27071	up_5
196	up_5
644852	up_5
54943	up_5
10558	up_5
285855	up_5
8396	up_5
326	up_5
6617	up_5
4437	up_5
94056	up_5
80264	up_5
6718	up_5
94240	up_6
27074	up_6
51191	up_6
3430	up_6
55008	up_6
64761	up_6
4061	up_6
4599	up_6
9636	up_6
4939	up_6
4940	up_6
26010	up_6
5525	up_7
222487	up_7
27243	up_7
51734	up_7
10221	up_7
896	up_7
4318	up_7
7295	up_7
79932	up_7
26578	up_7
9123	up_7
10211	up_7
266747	up_7
8778	up_7
517	up_8
114915	up_8
8409	up_8
6143	up_8
6218	up_8
23180	up_8
6128	up_8
642210	up_8
328	up_8
652071	up_8
285176	up_8
29997	up_8
441246	up_8
9550	up_8
646200	up_8
6156	up_8
644039	up_8
646483	up_8
646195	up_8
1975	up_8
6207	up_8
731096	up_8
285900	up_8
6165	up_8
6204	up_8
6132	up_8
51386	up_8
25873	up_8
6139	up_8
8667	up_8
4736	up_8
924	up_8
440737	up_8
283412	up_8
6194	up_8
6133	up_8
1933	up_8
54543	up_8
649821	up_8
9770	up_9
55048	up_9
10899	up_9
27257	up_9
27069	up_9
23451	up_9
284988	up_9
10288	up_9
8662	up_9
1522	up_9
9991	up_9
27020	up_9
10487	up_9
6431	up_9
6142	up_10
400963	up_10
6155	up_10
8664	up_10
2197	up_10
4708	up_10
2950	up_10
8665	up_10
6633	up_10
51020	up_10
285053	up_10
731985	up_10
6208	up_10
6224	up_10
27089	up_10
521	up_10
728481	up_10
1327	up_10
648622	up_10
6193	up_10
10801	up_10
5859	up_10
645899	up_10
192286	up_10
646766	up_10
441876	up_10
6203	up_10
645683	up_10
2091	up_10
6124	up_10
136319	up_11
9086	up_11
10235	up_11
64747	up_11
342371	up_11
10627	up_11
4637	up_11
6446	up_11
3576	up_11
212	up_12
3848	up_12
25893	up_12
10098	up_12
343171	up_12
5494	up_12
2752	up_12
731777	up_12
8703	up_12
2309	up_12
84164	up_12
5606	up_12
25853	up_12
115330	up_12
4835	up_13
2153	up_13
3684	up_13
23287	up_13
8522	up_13
6693	up_13
6142	down_0
400963	down_0
6154	down_0
8664	down_0
114915	down_0
8631	down_0
51020	down_0
6218	down_0
5250	down_0
4725	down_0
64919	down_0
6224	down_0
652071	down_0
5162	down_0
643284	down_0
55013	down_0
8725	down_0
10771	down_0
646200	down_0
6169	down_0
644039	down_0
646195	down_0
6135	down_0
731096	down_0
6132	down_0
51386	down_0
894	down_0
51187	down_0
25873	down_0
1938	down_0
402694	down_0
4736	down_0
924	down_0
64968	down_0
476	down_0
6902	down_0
283412	down_0
649821	down_0
23658	down_0
51188	down_0
6633	down_0
8761	down_0
6208	down_0
731985	down_0
23180	down_0
3646	down_0
27335	down_0
6128	down_0
6137	down_0
642210	down_0
328	down_0
9184	down_0
55272	down_0
254863	down_0
29997	down_0
6166	down_0
521	down_0
728481	down_0
3955	down_0
643433	down_0
10961	down_0
10870	down_0
388524	down_0
648622	down_0
1975	down_0
6207	down_0
6125	down_0
6193	down_0
387841	down_0
649447	down_0
645899	down_0
192286	down_0
441876	down_0
6141	down_0
440737	down_0
645683	down_0
6194	down_0
6122	down_0
2091	down_0
919	down_0
1933	down_0
653314	down_0
54900	down_1
3182	down_1
653566	down_1
1192	down_1
7846	down_1
5788	down_1
5873	down_1
3133	down_1
3716	down_1
3134	down_1
11033	down_1
54843	down_1
6693	down_1
84293	down_1
5700	down_1
648695	down_1
7494	down_1
4145	down_1
51296	down_1
94039	down_1
25816	down_1
80335	down_1
57674	down_1
643668	down_1
221178	down_1
10730	down_1
84790	down_1
7049	down_1
8320	down_1
10219	down_1
9054	down_1
25949	down_1
51379	down_1
3105	down_1
652489	down_1
2992	down_1
3590	down_2
414189	down_2
2534	down_2
4820	down_2
55082	down_2
84245	down_2
8718	down_2
9044	down_2
8227	down_2
8473	down_2
1655	down_2
23360	down_2
400304	down_2
5411	down_2
3586	down_3
55142	down_3
200728	down_3
81033	down_3
117155	down_3
54663	down_3
157777	down_3
54933	down_3
87178	down_3
10052	down_3
27071	down_3
256051	down_3
8548	down_3
80224	down_3
57835	down_3
6617	down_3
94056	down_3
80264	down_3
7561	down_3
250	down_3
3606	down_3
653086	down_3
63929	down_3
10206	down_3
27068	down_3
3382	down_3
91368	down_3
126205	down_3
91120	down_3
92014	down_3
441087	down_3
79693	down_3
374860	down_3
22834	down_3
3192	down_3
57477	down_3
157657	down_3
7516	down_3
123688	down_3
8930	down_3
64167	down_3
54799	down_3
90649	down_3
9475	down_3
10859	down_3
440704	down_3
317781	down_3
51478	down_3
126272	down_3
64417	down_3
55033	down_3
400866	down_3
25764	down_3
5143	down_3
58493	down_3
84515	down_3
3952	down_3
1385	down_3
136051	down_3
374986	down_3
64789	down_3
196	down_3
648852	down_3
54943	down_3
285855	down_3
151194	down_3
8396	down_3
326	down_3
26279	down_3
27072	down_3
84124	down_3
57464	down_3
8562	down_4
1138	down_4
653829	down_4
285605	down_4
11144	down_4
54756	down_4
10081	down_4
401494	down_4
79864	down_4
26258	down_4
25862	down_4
84765	down_4
649598	down_4
283635	down_4
653489	down_4
10558	down_4
79230	down_4
8740	down_4
84839	down_4
647389	down_4
6752	down_4
645895	down_4
79862	down_4
285966	down_4
160728	down_4
641737	down_4
147372	down_4
85452	down_4
7766	down_4
54940	down_4
79157	down_4
56127	down_4
140469	down_4
644250	down_4
55775	down_4
23594	down_4
9723	down_4
27297	down_4
126626	down_4
2825	down_4
5900	down_5
200942	down_5
10899	down_5
10627	down_5
760	down_5
27020	down_5
57142	down_5
84557	down_5
6431	down_5
6171	down_5
10217	down_6
7450	down_6
83699	down_6
340348	down_6
5742	down_6
10398	down_6
8714	down_6
10857	down_6
4352	down_6
5627	down_6
89872	down_6
2815	down_6
5413	down_6
3674	down_6
10867	down_6
171558	down_6
222166	down_6
3693	down_6
84519	down_6
7414	down_6
2162	down_6
3690	down_6
317649	down_7
5937	down_7
1378	down_7
53346	down_7
6102	down_7
5552	down_7
116496	down_7
2358	down_7
51311	down_7
51167	down_7
3985	down_7
55784	down_7
26578	down_7
79689	down_7
26234	down_7
1486	down_7
10094	down_7
10154	down_7
171586	down_7
3930	down_7
222487	down_7
51192	down_7
57132	down_7
9584	down_7
2776	down_7
1432	down_7
3570	down_7
4332	down_7
10135	down_7
55779	down_7
2710	down_7
10333	down_7
1441	down_7
2885	down_7
730820	down_7
2790	down_7
2357	down_7
121260	down_7
6386	down_7
8875	down_7
3579	down_7
117289	down_7
84281	down_8
1727	down_8
6001	down_8
7168	down_8
2274	down_8
267	down_8
122416	down_8
2532	down_8
25907	down_8
6513	down_9
84993	down_9
6521	down_9
3068	down_9
7915	down_9
7102	down_9
439996	down_9
2996	down_9
29979	down_9
4303	down_9
55466	down_9
26994	down_9
51573	down_9
219899	down_9
3848	down_9
55527	down_9
4635	down_9
8140	down_9
644739	down_9
997	down_9
23365	down_9
55363	down_9
730455	down_9
343171	down_9
7052	down_9
402055	down_9
5305	down_9
55589	down_9
54165	down_9
84164	down_9
63893	down_9
2994	down_9
665	down_9
10124	down_9
66008	down_9
201161	down_9
55432	down_9
9911	down_9
1198	down_9
26268	down_9
8991	down_9
6510	down_9
2035	down_9
8780	down_9
6917	down_9
4815	down_9
153527	down_9
255394	down_9
286451	down_9
80127	down_9
63891	down_9
7001	down_9
6535	down_9
646463	down_9
2235	down_9
25893	down_9
54855	down_9
7145	down_9
52	down_9
83538	down_9
1870	down_9
4784	down_9
23039	down_9
759	down_9
9604	down_9
5494	down_9
2752	down_9
5296	down_9
669	down_9
25911	down_9
1642	down_9
55041	down_10
79647	down_10
80315	down_10
4354	down_11
389293	down_11
2766	down_11
5909	down_11
10098	down_11
22934	down_11
2768	down_11
23589	down_11
4066	down_11
8703	down_11
10133	down_11
7504	down_11
140739	down_11
162466	down_11
5094	down_11
8545	down_11
116151	down_11
11152	down_11
84923	down_11
3300	down_11
23762	down_11
7323	down_11
55827	down_11
5866	down_11
2040	down_11
689	down_11
65125	down_11
23582	down_11
23558	down_11
10826	down_11
3792	down_11
57610	down_11
10983	down_11
1173	down_11
80700	down_11
9491	down_11
6923	down_11
255043	down_11
3257	down_11
51327	down_11
598	down_11
6622	down_11
25941	down_11
9921	down_11
23608	down_11
8724	down_11
27013	down_11
51218	down_11
55437	down_11
57095	down_11
643310	down_11
27090	down_11
51312	down_11
4953	down_11
10498	down_11
51094	down_11
8533	down_11
2935	down_11
51160	down_11
8131	down_11
25853	down_11
8531	down_11
440359	down_11
2876	down_11
79137	down_11
10644	down_11
83606	down_11
10661	down_11
79091	down_11
51082	down_11
51257	down_11
25793	down_11
23786	down_11
389599	down_11
5886	down_11
91300	down_11
3049	down_11
55796	down_11
4924	down_11
2038	down_11
8818	down_11
123803	down_11
29086	down_11
682	down_11
51759	down_11
4860	down_11
58515	down_11
2039	down_11
84932	down_11
115330	down_11
527	down_11
6780	down_11
56904	down_11
23198	down_11
10107	down_11
92703	down_11
653659	down_11
3145	down_11
1175	down_11
143686	down_11
650832	down_11
54997	down_11
3098	down_11
55544	down_11
317671	down_11
57192	down_11
26499	down_11
27102	down_11
55652	down_11
220972	down_11
3029	down_11
91662	down_12
642103	down_12
26253	down_12
2153	down_12
5580	down_12
8677	down_12
3684	down_12
81788	down_12
4688	down_12
57568	down_12
11025	down_12
161253	down_12
10970	down_12
641649	down_12
51100	down_12
64744	down_12
116844	down_12
8972	down_12
116369	down_12
6809	down_12
84243	down_12
642684	down_12
54682	down_12
4689	down_12
11237	down_12
64333	down_12
5226	down_12
653361	down_12
10023	down_12
9334	down_12
2353	down_12
6503	down_12
10581	down_12
10221	down_12
241	down_12
3460	down_12
7099	down_12
4783	down_12
55350	down_12
3772	down_12
22990	down_12
8291	down_12
83853	down_12
266747	down_12
1912	down_12
23765	down_12
57222	down_13
642934	down_13
351	down_13
7739	down_13
6228	down_13
22918	down_13
10077	down_13
10158	down_13
5538	down_13
6651	down_13
11026	down_13
25824	down_13
220001	down_13
523	down_13
51765	down_13
166012	down_13
8895	down_13
23451	down_13
125144	down_13
7178	down_13
284988	down_13
5878	down_13
5062	down_13
348093	down_13
7919	down_13
10562	down_14
820	down_14
79895	down_14
4680	down_14
932	down_14
4057	down_14
4070	down_14
671	down_14
3240	down_14
1991	down_14
6947	down_14
55859	down_14
1669	down_14
3934	down_14
1088	down_14
6037	down_14
653600	down_14
1667	down_14
4973	down_14
56729	down_14
4353	down_14
728358	down_14
1511	down_14
1668	down_14
1362	down_15
51507	down_15
3614	down_15
5315	down_15
7704	down_15
730534	down_15
3613	down_15
2872	down_15
9086	down_15
64411	down_15
57570	down_15
3576	down_15
6036	down_15
80709	down_16
11151	down_16
257106	down_16
84992	down_17
596	down_17
10412	down_17
6234	down_17
23344	down_17
8409	down_17
6143	down_17
653232	down_17
3094	down_17
3945	down_17
51176	down_17
653658	down_17
3312	down_17
731365	down_17
402057	down_17
9466	down_17
646483	down_17
5583	down_17
642989	down_17
6222	down_17
4666	down_17
6742	down_17
642250	down_17
285900	down_17
8721	down_17
6139	down_17
6133	down_17
649548	down_17
54674	down_17
1350	down_17
51070	down_17
79961	down_17
57488	down_17
4753	down_17
79161	down_17
9550	down_17
6146	down_17
648000	down_17
6726	down_17
972	down_17
939	down_17
539	down_17
3983	down_17
6204	down_17
113246	down_17
127295	down_17
647856	down_17
8667	down_17
6157	down_17
9214	down_17
54543	down_17
6138	down_17
6840	down_18
23214	down_18
23401	down_18
51363	down_18
79042	down_18
65220	down_18
3310	down_18
1820	down_18
4084	down_18
23258	down_18
29855	down_18
366	down_18
284996	down_18
634	down_18
22898	down_18
8778	down_18
23524	down_19
55048	down_19
55268	down_19
7114	down_19
6625	down_19
728888	down_19
112616	down_19
10521	down_19
442582	down_19
153561	down_19
440270	down_19
23117	down_19
9905	down_19
81576	down_19
