# Supplementary material for: Dissection of Regulatory Networks that Are Altered in Disease via Differential Co-expression
Source: PLoS Comput Biol. 2013 Mar 7;9(3):e1002955. doi: 10.1371/journal.pcbi.1002955 (PMC3591264; doi:10.1371/journal.pcbi.1002955)
Supplement: Text S3 — Gene sets discovered in this study. (ZIP) [file pcbi.1002955.s014.zip › Supplemen_2_DICER_output/SLE_modules_graph.sif]

up_12	up	up_13
up_11	down	up_12
up_10	down	up_13
up_10	up	up_11
down_8	down	up_12
down_8	down	down_9
down_7	down	up_11
down_6	down	down_7
down_5	down	down_7
down_4	down	up_11
down_4	down	down_5
up_9	down	down_7
up_9	down	down_4
down_18	down	down_19
down_3	down	up_11
down_3	down	down_5
down_3	down	down_19
down_3	down	up_9
up_8	down	up_13
up_8	up	up_11
up_8	up	up_9
down_2	down	down_4
down_2	down	down_3
up_7	down	up_9
down_16	down	up_11
down_16	down	up_10
down_16	down	down_5
down_16	down	up_9
down_16	down	up_8
down_16	down	down_17
down_1	down	up_10
down_1	down	up_8
down_1	down	down_17
up_6	down	down_2
up_6	up	up_7
down_0	down	down_16
down_0	down	down_1
up_5	down	up_11
up_5	down	down_5
up_5	down	down_19
up_5	down	up_9
up_5	down	down_2
down_14	down	up_11
down_14	down	up_9
down_14	down	down_15
up_4	down	up_11
up_4	down	down_6
up_4	down	down_5
up_4	up	down_4
up_4	down	up_9
up_4	up	down_3
up_4	up	up_5
down_13	down	down_7
down_13	down	up_7
down_13	down	down_16
down_13	down	up_4
up_3	down	down_7
up_3	down	down_3
up_3	down	up_7
up_3	down	down_14
up_3	down	up_4
down_12	down	up_11
down_12	down	down_5
down_12	down	up_9
down_12	down	down_13
down_12	down	up_3
up_2	down	down_16
up_2	down	down_1
up_2	up	up_3
up_1	down	up_11
up_1	down	up_10
up_1	down	down_5
up_1	up	down_4
up_1	down	up_9
up_1	up	down_3
up_1	down	up_8
up_1	up	up_5
up_1	down	down_13
up_1	down	up_3
down_10	down	up_12
down_10	down	up_11
down_10	down	down_9
down_10	down	down_8
down_10	down	down_6
down_10	down	down_5
down_10	up	down_4
down_10	down	up_9
down_10	up	down_3
down_10	up	down_16
down_10	down	down_13
down_10	down	up_3
down_10	down	down_11
up_0	down	up_11
up_0	down	down_5
up_0	down	up_9
up_0	down	down_2
up_0	up	up_4
up_0	down	up_3
up_0	up	up_1
up_0	up	down_10
